# Supplementary material for: Efflux pumps and membrane permeability contribute to intrinsic antibiotic resistance in Mycobacterium abscessus
Source: PLoS Pathog. 2025 Apr 10;21(4):e1013027. doi: 10.1371/journal.ppat.1013027 (PMC12017575; doi:10.1371/journal.ppat.1013027)
Supplement: S1 Table — Corresponding to Figs 1B, 1C and 5C. (XLSX) [file ppat.1013027.s008.xlsx]

## Sheet: S1 Table
LC/MS results used in Figure 1 and 5
Sample	Target peak area / internal standard peak area
	ethambutol	cycloserine	isoniazid	hydroxymetranidazole	metronidazole	ethionamide	pyrazinamide	trimethoprim	ofloxacin	azithromycin	clindamycin	SQ109	moxifloxacin	linezolid	erythromycin	chloramphenicol	clarithromycin	rifampicin	clofazimine	bedaquiline	pretomanid
WT/-ATC media t0 - 1	0.077119	0.0404837	0.00536835	0.0611961	0.227053	0.223972	NF	0.893988	0.834547	0.248088	0.442463	0.742081	0.243994	0.62361	0.203857	0.0126508	1.02162	0.0378811	1.40376	0.950939	0.366416
WT/-ATC media t0 - 2	0.0851943	0.0500318	0.00581095	0.0795406	0.080986	0.256944	0.000252938	0.97294	0.794338	0.316744	0.547239	0.811233	0.248245	0.701622	0.222785	0.0165218	1.35907	0.0457279	0.949007	1.12113	0.430758
WT/-ATC media t0 - 3	0.0738988	0.0466352	0.00524086	0.0789613	0.232043	0.192971	NF	0.931362	0.675141	0.291924	0.457271	0.759969	0.244979	0.624983	0.179823	0.0147804	1.36103	0.0276181	1.43869	0.90761	0.336741
ATC media t0 - 1	0.0777539	0.0531877	0.00505123	0.0748965	0.257382	0.273483	0.000532836	0.945427	0.873383	0.30081	0.5372	0.819901	0.264125	0.672207	0.188985	0.0154013	1.40848	0.0442063	1.39158	1.02263	0.445259
ATC media t0 - 2	0.0956586	0.0532325	0.00733502	0.0651556	0.284316	0.327915	0.00497515	1.14678	1.09512	0.337526	0.622061	0.984629	0.309473	0.805337	0.197896	0.020203	1.74991	0.059815	1.87725	1.21874	0.472333
ATC media t0 - 3	0.0849376	0.0479041	0.00594389	0.0761613	0.304355	0.242887	NF	1.0282	1.00029	0.31227	0.567089	0.919526	0.267402	0.660731	0.193899	0.0176037	1.57294	0.0473845	1.74308	1.0834	0.414666
WT cells t4 - 1	0.0881592	0.0513948	0.0310651	0.0144614	0.073109	0.0200449	0.000376516	0.0422382	0.322151	0.00771794	0.393632	2.09057	0.114098	0.00474118	0.00527237	0.000905492	0.312841	0.0189979	18.1951	7.83287	0.0247502
WT cells t4 - 2	0.0945739	0.029245	0.0379769	0.0146374	0.0543444	0.0332189	NF	0.0427996	0.137058	0.0054459	0.25001	2.07808	0.0511262	0.00765064	0.0095323	0.000647525	0.211694	0.0182346	18.2013	6.79963	0.0207207
WT cells t4 - 3	0.0701685	0.0146625	0.0343191	0.0136298	0.0720689	0.0237007	0.00120594	0.0422059	0.230365	0.00682155	0.184457	1.7719	0.0940692	0.00493553	0.0133274	0.00148909	0.242631	0.0133512	15.0542	7.23927	0.0119702
2303 - ATC t4 -1	0.0627511	0.0184472	0.0475305	0.0185232	0.0212451	0.0274832	0.000425067	0.0500568	0.524725	0.0132546	0.412663	3.77848	0.256222	0.00404467	0.0222882	0.00138129	0.48777	0.0220902	19.5646	8.43024	0.024965
2303 - ATC t4 -2	0.0309667	0.016982	0.0540307	0.0217312	0.0667933	0.0319724	0.000449589	0.0537941	0.624032	0.0149927	0.449727	4.05355	0.273375	0.00522138	0.0272404	0.00254921	0.587109	0.0227627	20.8279	7.9055	0.0249204
2303 - ATC t4 -3	0.0376368	0.0228606	0.0503499	0.0247533	0.0639196	0.0406592	NF	0.0617483	0.65554	0.0196017	0.439791	4.44089	0.289589	0.00544542	0.0288624	0.000670664	0.628197	0.023559	23.5083	9.05411	0.0233204
2303 + ATC t4 -1	0.0517087	0.016468	0.0444381	0.0231569	0.0544869	0.027896	0.00236187	0.245406	0.522989	0.0105465	0.365192	4.4915	0.228715	0.0422687	0.0168582	0.00624843	0.311514	0.0270012	19.2645	9.8613	0.733183
2303 + ATC t4 -2	0.0658855	0.0161359	0.0462063	0.0213305	0.0543431	0.0308162	NF	0.236881	0.4897	0.00884744	0.477374	2.89697	0.19993	0.0536983	0.0148153	0.003366	0.274467	0.027207	23.8127	8.46068	0.781318
2303 + ATC t4 -3	0.06002	0.0376776	0.0411917	0.0148069	0.0805507	0.0306106	0.000619361	0.152396	0.164685	0.00566653	0.317107	1.93395	0.0586437	0.034302	0.00580704	0.00580394	0.162872	0.0159175	16.3497	10.0575	0.472297
standard 0.001	0.0564104	0.0106611	0.00946315	NF	0.0334921	0.0203247	NF	0.115812	0.0899434	0.0282187	0.0778255	0.14565	0.0343367	0.124592	0.00216997	0.00368232	0.0714581	0.00169004	0.093268	0.0362412	0.0784746
standard 0.01	0.401869	0.0319438	0.0710434	NF	0.278116	0.0489967	0.00235131	0.778465	0.494219	0.225724	0.486225	0.489876	0.241476	0.716957	0.0243791	0.0135994	0.87296	0.00499068	0.551855	0.365542	0.456948
standard 0.1	2.44463	0.0698024	0.598521	NF	2.86242	2.37539	0.0482877	5.95302	4.58303	1.97702	5.17797	5.84434	2.959	5.22139	0.27836	0.146776	9.63923	1.91084	10.3789	4.35798	3.92036
standard	16.5972	0.292076	7.7176	NF	25.84	21.4786	0.633796	41.0343	32.271	8.69805	36.106	34.2207	22.2529	28.4283	30.7558	1.35481	63.1021	24.0114	80.6181	30.8802	23.0836
	NF = not detected
