# Supplementary material for: Efflux pumps and membrane permeability contribute to intrinsic antibiotic resistance in Mycobacterium abscessus
Source: PLoS Pathog. 2025 Apr 10;21(4):e1013027. doi: 10.1371/journal.ppat.1013027 (PMC12017575; doi:10.1371/journal.ppat.1013027)
Supplement: S2 Table — (XLSX) [file ppat.1013027.s009.xlsx]

## Sheet: S2 Table
	Transposon Library Screen statistics
	Library	Saturation (%)	Non-zero mean reads	Max read count	Skew
	BWH-F control -1	38.5	117.9	3672	4.4
	BWH-F control - 2	43.2	160.4	4684	4
	BWH-F + linezolid -1	36.7	120.1	3428	4
	BWH-F + linezolid - 2	27.7	191.1	20550	18.5
