# Supplementary material for: Efflux pumps and membrane permeability contribute to intrinsic antibiotic resistance in Mycobacterium abscessus
Source: PLoS Pathog. 2025 Apr 10;21(4):e1013027. doi: 10.1371/journal.ppat.1013027 (PMC12017575; doi:10.1371/journal.ppat.1013027)
Supplement: S3 Table — (XLSX) [file ppat.1013027.s010.xlsx]

## Sheet: S3 Table
Transposon screening results
Vehicle-treated library versus library post linezolid treatment
Gene identifier	Gene name	Description	TA sites with gene	Mean insertion counts (vehicle library)	Mean insertion counts (linezolid treatment)	log2-fold change insertion counts (linezolid treated / vehicle library)	Sum of insertion counts across all replicates (vehicle library)	Sum of insertion counts across all replicates (linezolid treated)	p-value	Adjusted p-value
MAB_2408c	-	hypothetical protein	20	31.7	0.1	-9.04	1269.3	2.41	0	0
MAB_2849c	-	Conserved hypothetical protein	13	84.6	0.2	-8.83	2198.4	4.82	0	0
MAB_0421	-	Possible membrane-associated serine protease	15	40.5	0.1	-8.69	1214.8	2.94	0	0
MAB_1915	-	Probable fatty-acid-coa ligase FadD	20	57.3	0.2	-8.21	2290.9	7.76	0	0
MAB_2807	-	Major facilitator superfamily MFS_1	20	20.6	0.1	-8.13	824.8	2.94	0	0
MAB_1963	-	Putative membrane protein, MmpS family	9	154.9	0	-7.28	2788.7	0	0	0
MAB_2303	-	Putative membrane protein, MmpL	53	437.4	3.4	-6.99	46363.2	365.06	0	0
MAB_3526c	-	hypothetical protein	15	73.2	0	-6.21	2195	0	0	0
MAB_0177	-	Antigen 85-A/B/C precursor	21	195.6	8.2	-4.57	8214.4	344.65	0	0
MAB_1974	-	Putative secreted protein	19	17.9	0	-4.24	681.9	0	0	0
MAB_3543c	-	RNA polymerase sigma-E factor	18	647.7	131.9	-2.3	23318.7	4749.93	0	0
MAB_2624c	-	High-affinity branched-chain amino acid ABC transporter (LivM)	28	96	21	-2.19	5377.5	1176.02	0	0
MAB_0476c	-	Putative transcriptional regulator, TetR family	9	146.8	1242	3.08	2641.8	22355.7	0	0
MAB_0647	-	Possible transcriptional regulatory protein TetR	8	94.4	1.1	-6.44	1510.5	17.4	0.0001	0.0236
MAB_0424	-	Putative protease	11	408	10.5	-5.27	8975	231.87	0.0001	0.0236
MAB_1087	-	Probable molybdopterin biosynthesis protein MoeA1	17	179.5	13.8	-3.7	6103.8	469.08	0.0001	0.0236
MAB_0560	-	hypothetical protein	23	102.5	8.4	-3.61	4714.8	386.13	0.0001	0.0236
MAB_0156c	-	Iron-sulfur cluster-binding protein, RIESKE family	31	81.8	7.3	-3.48	5073.3	454.03	0.0001	0.0236
MAB_4507	-	hypothetical protein	11	123.1	0.4	-8.27	2708.9	8.81	0.0002	0.03862
MAB_4395	-	Aminoglycoside 2'-N-acetyltransferase	13	54.3	0.6	-6.51	1410.6	15.51	0.0002	0.03862
MAB_4312	-	Putative TetR-family transcriptional regulator	9	258.4	33.2	-2.96	4650.4	598.29	0.0002	0.03862
MAB_0408c	-	Probable bifunctional membrane-associated penicillin-binding protein PonA2/glycosyl transferase	31	453.5	155.5	-1.54	28115.6	9639.93	0.0002	0.03862
MAB_3589c	-	Probable conserved lipoprotein LpqB	25	32.7	0.2	-7.54	1636.6	8.81	0.0003	0.05098
MAB_1985	-	Conserved hypothtical membrane protein	20	202.6	28.8	-2.82	8104.5	1150.22	0.0003	0.05098
MAB_4116c	-	Putative membrane protein, MmpL	44	193.2	55.3	-1.8	17001.7	4867.58	0.0003	0.05098
MAB_2551	-	Hypothetical protein	4	223.3	22.2	-3.33	1786.3	177.56	0.0005	0.08169
MAB_2736c	-	Probable macrolide ABC transporter, ATP-binding protein	17	212.5	41.4	-2.36	7223.4	1405.94	0.0006	0.0944
MAB_1055c	-	Conserved hypothetical protein	15	43.1	0	-5.46	1294.1	0	0.001	0.14648
MAB_0746	-	Putative phosphate ABC transporter, phosphate-binding protein	17	148.1	15.3	-3.28	5036.1	519.77	0.001	0.14648
MAB_1361c	-	Probable O-methyltransferase	6	79.4	0	-6.33	952.5	0	0.0011	0.15074
MAB_0175	-	Antigen 85-C precursor	21	534.9	148.6	-1.85	22467.3	6240.93	0.0011	0.15074
MAB_4012c	-	hypothetical protein	12	26.5	0	-4.78	636.2	0	0.0015	0.19309
MAB_0176	-	Antigen 85-A precursor	21	167.2	36.1	-2.21	7021.9	1514.95	0.0015	0.19309
MAB_2806	-	Lipoprotein LprG precursor (27 kDa lipoprotein)	3	158.8	0	-7.32	953	0	0.0017	0.2124
MAB_4924	-	hypothetical protein	9	254.9	0.2	-10.61	4587.9	2.94	0.0021	0.2478
MAB_3028	-	RNA polymerase sigma factor	9	20.4	0	-4.42	367.3	0	0.0021	0.2478
MAB_0509c	-	Probable peptidase M1, membrane alanine aminopeptidase	32	18.6	0.2	-6.94	1187.8	9.64	0.0022	0.25258
MAB_4453c	-	Conserved hypothetical protein (DGPF family)	5	133.1	0.2	-9.11	1330.7	2.41	0.0024	0.26829
MAB_4900c	-	hypothetical protein	26	315.1	88.6	-1.83	16384.5	4608.46	0.0025	0.27231
MAB_2166	-	hypothetical protein	19	121.1	18.5	-2.71	4601.1	703.63	0.0026	0.27612
MAB_1670	-	hypothetical protein	12	77	5.8	-3.74	1846.9	138.67	0.0028	0.28649
MAB_0732c	-	hypothetical protein	7	57.3	1.3	-5.51	802.6	17.61	0.0029	0.28649
MAB_1379c	-	Putative transcriptional regulator, TetR family	19	352.5	98.7	-1.84	13393.6	3749.31	0.0029	0.28649
MAB_0318c	-	hypothetical protein	15	550.3	103.6	-2.41	16509.1	3108.03	0.0031	0.29551
MAB_1162c	-	hypothetical protein	13	95.9	6.5	-3.88	2493.1	169.71	0.0032	0.29551
MAB_0855	-	Putative membrane protein, MmpL family	41	132.1	45.6	-1.53	10832.4	3738.67	0.0032	0.29551
MAB_0320	-	Recombination protein RecR	11	0	8.8	3.3	0	194.32	0.0037	0.32944
MAB_2988	-	Conserved hypothetical protein (putative exonuclease)	16	19.4	0.1	-7.73	622	2.94	0.0038	0.32944
MAB_3411	-	hypothetical protein	8	267	14.3	-4.22	4272.1	228.61	0.0038	0.32944
MAB_1076	-	Mycobacterial persistence regulator MrpA (two component response transcriptional regulatory protein)	8	410.2	64.2	-2.68	6563	1027.1	0.0039	0.33134
MAB_3590c	-	Probable sensor histidine kinase MtrB	17	5	0	-2.59	170.3	0	0.0045	0.37482
MAB_3277c	-	hypothetical protein	14	48	0.6	-6.32	1344.4	16.87	0.0046	0.37578
MAB_3608	-	F420-0:gamma-glutamyl ligase	18	39.6	0.1	-8.06	1425.3	5.35	0.0048	0.3776
MAB_2302	-	Probable conserved membrane protein, MmpS	5	176.1	0	-7.47	1760.6	0	0.0048	0.3776
MAB_3214c	-	hypothetical protein	6	220.5	36.9	-2.58	2645.6	442.24	0.0053	0.40935
MAB_0741c	-	hypothetical protein	3	514.3	47.4	-3.44	3085.5	284.7	0.0055	0.41721
MAB_3922c	-	hypothetical protein	14	192.8	558.3	1.53	5399.2	15631.3	0.0057	0.4248
MAB_4088c	-	Possible mycolic acid synthase UmaA1	15	99.6	11	-3.17	2987.2	331	0.0061	0.4464
MAB_4001c	-	Putative 2-nitropropane dioxygenase, NPD	12	71.1	1.1	-6.01	1706	26.52	0.0062	0.4464
MAB_0477	-	Probable membrane protein, MmpS	5	116.2	0	-6.87	1161.6	0	0.0065	0.4602
MAB_3724c	-	Probable RNA polymerase sigma-D factor	11	250.1	37.9	-2.72	5502.3	832.79	0.0076	0.52926
MAB_2135	-	NADH-quinone oxidoreductase, B subunit NuoB	8	89.1	3.9	-4.53	1425.4	61.84	0.0079	0.54128
MAB_2878c	-	hypothetical protein	22	8	0	-3.17	351.1	0	0.0084	0.5664
MAB_2078	-	Probable cytochrome P450	17	469.3	195.8	-1.26	15955.7	6658.71	0.009	0.59737
MAB_4245c	-	Phosphoribosylglycinamide formyltransferase 2	20	128	279	1.12	5120.1	11161	0.0098	0.61565
MAB_1221	-	Possible 4-carboxymuconolactone decarboxylase	9	72.6	1.1	-5.99	1306.1	20.55	0.01	0.61565
MAB_2688c	-	adenosylmethionine--8-amino-7-oxononanoate aminotransferase BioA	16	4.7	0.1	-5.69	152	2.94	0.01	0.61565
MAB_3372	-	Putative transcriptional regulator, TetR family	12	53.4	4.5	-3.59	1282.3	106.8	0.01	0.61565
MAB_0519	-	Peptidase S13 (D-alanyl-D-alanine carboxypeptidase	12	166.1	23	-2.85	3986.8	552.16	0.01	0.61565
MAB_4072c	-	hypothetical protein	17	9.4	0	-3.38	320	0	0.011	0.64011
MAB_4396c	-	Hypothetical protein	10	255.2	60.8	-2.07	5103.2	1216.08	0.011	0.64011
MAB_1368	-	hypothetical protein	15	369.4	153.1	-1.27	11082.7	4592.45	0.011	0.64011
MAB_2077	-	Probable monooxygenase	37	466.4	275.2	-0.76	34512.3	20364.2	0.011	0.64011
MAB_2182c	-	Hypothetical glycosyl transferase	6	37.7	0	-5.27	452.1	0	0.012	0.64527
MAB_0747	-	Putative phosphate ABC transporter, permease protein	15	52.7	5.1	-3.36	1581.6	154.17	0.012	0.64527
MAB_4784	-	hypothetical protein	6	122.7	23.2	-2.4	1471.8	278.16	0.012	0.64527
MAB_3216c	-	Putative transcriptional regulator, TetR family	12	168.3	36.4	-2.21	4038.5	873.04	0.012	0.64527
MAB_2075	-	Putative monooxygenase	23	415	204.2	-1.02	19087.9	9392.29	0.012	0.64527
MAB_1052c	-	Hypothetical protein	8	102.2	491.9	2.27	1635.7	7870.33	0.012	0.64527
MAB_0501c	-	Probable peptidase S15	33	96	21.2	-2.18	6333.6	1401.37	0.0124	0.64969
MAB_2363	-	hypothetical protein	6	98.7	0	-6.64	1183.9	0	0.013	0.64969
MAB_0355	-	Probable ammonium transporter	21	80	15.4	-2.38	3361.3	645.68	0.013	0.64969
MAB_4537c	-	hypothetical protein	15	156.8	42.3	-1.89	4704.1	1268.32	0.013	0.64969
MAB_0064c	-	Probable lipase LipE	19	174.6	53.6	-1.7	6635.3	2035.35	0.013	0.64969
MAB_4222	-	hypothetical protein	20	270.8	104.9	-1.37	10832.2	4196.43	0.013	0.64969
MAB_1887	-	Probable peroxiredoxin (thioredoxin reductase) AhpE	5	414.7	23.3	-4.15	4147.4	233.32	0.0136	0.6608
MAB_1871	-	hypothetical protein	8	122.3	12	-3.35	1957.1	191.91	0.014	0.6608
MAB_1640	-	GTP-binding protein LepA	26	115.6	24.3	-2.25	6013.2	1264.47	0.014	0.6608
MAB_1164	-	Putative conserved lipoprotein LpqU	11	408.5	166.2	-1.3	8986	3655.86	0.014	0.6608
MAB_1338	-	Putative membrane efflux protein	20	117.9	421	1.84	4716.7	16838	0.014	0.6608
MAB_3800c	-	Probable glutamate dehydrogenase	22	285.9	113.7	-1.33	12579.3	5001.29	0.015	0.69261
MAB_0035c	-	Probable penicillin-binding protein PbpA	19	199.1	1988.4	3.32	7566.1	75558.3	0.015	0.69261
MAB_1936	-	hypothetical protein	16	4.2	134.5	5	134.2	4302.89	0.0152	0.6943
MAB_0163c	-	Probable phosphotransferase	10	32.9	0	-5.08	657.4	0	0.017	0.74449
MAB_2020c	-	Possible bifunctional enzyme HhdD isomerase + cyclase/dehydrase	12	29.8	0	-4.95	715.8	0	0.017	0.74449
MAB_4748c	-	Conserved hypothetical protein (pyridoxamine 5'-phosphate oxidase?)	11	109	12.3	-3.15	2398.4	270.73	0.017	0.74449
MAB_3260c	-	hypothetical protein	12	243.3	87.6	-1.47	5839.4	2103.18	0.017	0.74449
MAB_3728c	-	Hypothetical protein	59	26.1	10.3	-1.35	3082.9	1212.29	0.018	0.78024
MAB_4151c	-	Hypothetical MCE-family protein	11	94.4	0.1	-9.47	2077.3	2.94	0.019	0.79129
MAB_2152	-	Putative transcriptional regulator, TetR family	12	57	0.9	-5.98	1368	21.7	0.019	0.79129
MAB_1217c	-	Putative transcriptional regulator, TetR family	8	74	15.3	-2.28	1184.6	244.53	0.019	0.79129
MAB_0723c	-	Putative triacylglycerol lipase precursor	675	172.6	140.6	-0.3	232988	189776	0.019	0.79129
MAB_0248c	-	Putative regulatory protein, TetR family	6	34.7	0	-5.16	416.5	0	0.02	0.81692
MAB_3931c	-	Probable glycosyl transferase	12	2.2	76.1	5.11	52.7	1827.45	0.02	0.81692
MAB_3744	-	hypothetical protein	7	101.8	19.3	-2.4	1425.1	269.88	0.021	0.83372
MAB_4086	-	Possible TetR-family transcriptional regulator	17	462.8	151.8	-1.61	15736	5162.55	0.021	0.83372
MAB_0386c	-	hypothetical protein	7	39.9	231.1	2.53	559.2	3235.24	0.021	0.83372
MAB_3509c	-	Hypothetical protein	4	56.9	0	-5.86	455.3	0	0.022	0.85739
MAB_2366	-	Tyrosine recombinase XerD	10	18.3	0	-4.27	365.4	0	0.022	0.85739
MAB_1036	-	Putative TetR-family transcriptional regulator	8	107	14.1	-2.92	1712.4	225.89	0.023	0.864
MAB_2610	-	Putative aminotransferase	33	124.8	47.7	-1.39	8237.4	3146.13	0.023	0.864
MAB_4115c	-	Putative membrane protein, MmpL	55	144	76.8	-0.91	15841.3	8445.52	0.023	0.864
MAB_3151	-	Putative TetR-family transcriptional regulator	13	27	0	-4.81	701.5	0	0.024	0.864
MAB_0833	-	Short-chain dehydrogenase/reductase	11	82.9	8.4	-3.3	1824.5	184.91	0.024	0.864
MAB_3273c	-	Putative transcriptional regulator, TetR family	10	69.7	14.1	-2.3	1393.6	282.7	0.024	0.864
MAB_0517	-	Hypothetical protein	10	168.7	46	-1.87	3373.1	920.16	0.024	0.864
MAB_2503c	-	Putative iron-sulfur binding oxidoreductase	28	89.9	32.2	-1.48	5036.7	1801.37	0.024	0.864
MAB_3449c	-	Putative transporter	19	53.6	157.9	1.56	2037.7	6001.33	0.024	0.864
MAB_0319	-	hypothetical protein	2	100.9	0.6	-7.39	403.5	2.41	0.025	0.89244
MAB_2844c	-	hypothetical protein	4	99.2	0	-6.65	794	0	0.026	0.91279
MAB_2249	-	Probable lysine-N-oxygenase MbtG	11	39.1	3.9	-3.31	859.4	86.58	0.026	0.91279
MAB_3634c	-	Putative gluconate permease	11	32.6	185	2.5	718.2	4069.89	0.027	0.94013
MAB_2085	-	Probable acyl CoA dehydrogenase	21	445.6	207.7	-1.1	18713.9	8724.16	0.028	0.96702
MAB_2197	-	Probable precorrin-6X reductase CobK	8	19.4	0.2	-7.01	310.2	2.41	0.029	0.98554
MAB_3235c	-	Hypothetical protein	2	81.4	0	-6.37	325.7	0	0.029	0.98554
MAB_4099c	-	Probable non-ribosomal peptide synthetase	132	229.6	356.8	0.64	60615.4	94200.9	0.03	1
MAB_2687c	-	8-amino-7-oxononanoate synthase (BioF)	11	2.4	0	-1.75	51.9	0	0.031	1
MAB_4566c	-	Putative Mce family protein	21	102.1	25.6	-1.99	4288.5	1076.82	0.032	1
MAB_1378c	-	Probable magnesium and cobalt transport transmembrane protein CorA	17	326.3	144.7	-1.17	11095.4	4919.11	0.033	1
MAB_0365c	-	Probable sugar-transport integral membrane protein	24	115.1	253.6	1.14	5524.9	12173	0.033	1
MAB_1948c	-	Probable cytosol aminopeptidase (leucyl aminopeptidase?)	13	70.9	188.5	1.41	1843.8	4901.4	0.033	1
MAB_0745	-	Putative acetyltransferase	8	88.1	280.9	1.67	1410.3	4494.31	0.033	1
MAB_0690	-	Probable protease II PrtB	37	18.2	2.4	-2.92	1345.8	178.19	0.034	1
MAB_2638c	-	acyl-CoA thioesterase II	14	76.5	10.8	-2.83	2140.7	301.26	0.034	1
MAB_2516c	-	hypothetical protein	9	157.5	31.1	-2.34	2835.1	560.65	0.034	1
MAB_2072	-	hypothetical protein	13	668.5	294.6	-1.18	17381	7660.47	0.034	1
MAB_2139	-	NADH-quinone oxidoreductase, F subunit NuoF	28	29.5	98.9	1.75	1651.4	5538.04	0.035	1
MAB_1679c	-	Probable ArsR-family transcriptional regulator	3	81.1	0	-6.36	486.5	0	0.036	1
MAB_0601	-	Hypothetical protein	7	277.3	80.3	-1.79	3882.1	1124.19	0.036	1
MAB_4048c	-	Sensor-like histidine kinase senX3	18	183	67.5	-1.44	6589.6	2429.33	0.036	1
MAB_2122	-	Putative peptide synthetase MbtE	83	19.1	7.8	-1.3	3177.5	1292.28	0.036	1
MAB_0298	-	Putative phenazine biosynthesis protein PhzE	34	123.9	57.6	-1.1	8423.1	3918.24	0.036	1
MAB_2407	-	Glycine dehydrogenase [decarboxylating]	47	0	2.2	1.67	0	205.55	0.036	1
MAB_2027	-	Putative acyl carrier protein	8	68.6	0	-6.12	1097.6	0	0.037	1
MAB_0112	-	Hypothetical protein	10	291	83.9	-1.79	5820.2	1677.98	0.037	1
MAB_4743c	-	Putative dehydrogenase/reductase	19	259	109.1	-1.25	9840.6	4146.49	0.037	1
MAB_3175c	-	23S rRNA (adenine(2503)-C(2))-methyltransferase RlmN	15	117.5	411	1.81	3525	12330.5	0.037	1
MAB_2502	-	hypothetical protein	20	84.6	23.3	-1.86	3385.6	932.94	0.038	1
MAB_3374c	-	hypothetical protein	18	121.8	35.6	-1.78	4383.1	1280.13	0.038	1
MAB_0681	-	Putative HTH-type transcriptional regulator	8	48.4	0	-5.63	774.3	0	0.039	1
MAB_3002c	-	hypothetical protein	8	30.3	0	-4.97	485.3	0	0.039	1
MAB_2523c	-	Putative transcription antitermination regulator	11	272.9	98.5	-1.47	6003.3	2167.64	0.039	1
MAB_0514	-	Probable oxidoreductase EphD	15	54.1	2.2	-4.6	1621.7	66.98	0.04	1
MAB_4913c	-	Putative short chain dehydrogenase/reductase	9	102.7	15.9	-2.69	1848.5	286.56	0.04	1
MAB_1972c	-	Conserved hypothetical protein (methyltransferase?)	10	167.7	48.2	-1.8	3353.8	964.91	0.04	1
MAB_0577c	-	Putative ABC transporter solute binding protein	11	88.6	11.6	-2.93	1949.4	255.35	0.041	1
MAB_2609	-	Possible fatty-acid-CoA ligase FadD	34	133.2	60.8	-1.13	9058.2	4132.87	0.041	1
MAB_0031	-	hypothetical protein	12	291.3	595.7	1.03	6991	14297.4	0.041	1
MAB_2810c	-	Probable Fmu protein (SUN protein)	19	109.5	40.5	-1.44	4160.3	1537.78	0.042	1
MAB_3907c	-	Putative regulatory protein, LuxR	28	213.9	692	1.69	11980.2	38751	0.042	1
MAB_4543c	-	hypothetical protein	8	61.2	0.6	-6.59	979.7	10.17	0.043	1
MAB_1589	-	Putative transcriptional regulator, TetR family	6	83.6	3.7	-4.5	1002.6	44.44	0.043	1
MAB_3984c	-	Putative metal transporter ATPase	20	140.9	400.3	1.51	5634.1	16011	0.043	1
MAB_2728c	-	Hypothetical invasion protein Inv1	25	1.8	0	-1.51	92.4	0	0.044	1
MAB_1194	-	Putative lipase LipU	12	58	241.9	2.06	1391.8	5805.61	0.044	1
MAB_2173	-	Proteasome (alpha subunit) PrcA	14	168.9	59.3	-1.51	4729.1	1659.3	0.046	1
MAB_2048c	-	Probable cytochrome P450	18	485.9	266.8	-0.86	17492.1	9604.07	0.047	1
MAB_1219	-	Probable short-chain dehydrogenase/reductase	15	0	11.2	3.61	0	336.03	0.047	1
MAB_2925c	-	Xanthine dehydrogenase family protein	38	3	61.3	4.34	229.9	4660.06	0.047	1
MAB_0714c	-	Hypothetical protein	8	55.1	0.2	-8.52	882	2.41	0.048	1
MAB_2304c	-	hypothetical protein	14	1.7	0	-1.44	47.7	0	0.048	1
MAB_4324c	-	Putative acetyltransferase, GNAT	15	26.7	117.8	2.14	802	3534.93	0.048	1
MAB_4337	-	Putative hydrolase, alpha/beta fold	13	87.7	12.1	-2.85	2280.5	315.79	0.049	1
MAB_3256c	-	Ribonuclease III Rnc	9	2.8	0	-1.92	50.2	0	0.049	1
MAB_2047c	-	Probable ferredoxin reductase	19	387.1	224.9	-0.78	14708.1	8545.12	0.049	1
MAB_1918	-	Conserved hypothetical protein (possible hydrolase)	19	229.7	577	1.33	8728.4	21925.6	0.049	1
MAB_1944c	-	hypothetical protein	8	156.4	403.3	1.37	2501.7	6453.1	0.049	1
MAB_2436	-	Conserved hypothetical protein (fibronectin-attachment?)	10	103.1	319	1.63	2062.3	6380.99	0.049	1
MAB_0935c	-	Putative fatty-acid--CoA ligase FadD	18	486.1	278.5	-0.8	17500.2	10027.8	0.05	1
MAB_0997c	-	hypothetical protein	16	87.5	211.9	1.28	2799.7	6780.51	0.05	1
MAB_3006	-	hypothetical protein	6	62.1	3.4	-4.18	745.4	41.09	0.051	1
MAB_4621c	-	Putative acetyltransferase	10	179.4	15.1	-3.57	3588.6	301.65	0.051	1
MAB_1013	-	Hypothetical protein	33	141.2	260.1	0.88	9317.4	17166.1	0.051	1
MAB_2717c	-	hypothetical protein	12	26.2	136.8	2.39	627.8	3283.7	0.051	1
MAB_1698	-	Putative Mce family protein	11	3.9	67.7	4.12	85.4	1488.57	0.051	1
MAB_2433	-	Molybdenum ABC transporter ModA, periplasmic	5	721.6	203.1	-1.83	7215.7	2031.44	0.052	1
MAB_1042c	-	Probable cytochrome c oxidase polypeptide I	21	253.4	107.8	-1.23	10641.6	4525.67	0.052	1
MAB_0426	-	Probable peptide ABC transporter DppA	37	298	146.1	-1.03	22055	10810.7	0.052	1
MAB_2510c	-	Putative methyltransferase	14	10.7	0	-3.54	298.3	0	0.053	1
MAB_0653	-	Hypothetical MoxR-like ATPase	14	57.2	10	-2.51	1601.2	280.9	0.053	1
MAB_3265c	-	hypothetical protein	8	231.9	58.1	-2	3710	929.53	0.053	1
MAB_1331	-	Probable proline dehydrogenase	19	28	118.8	2.09	1062.1	4514.44	0.053	1
MAB_4185c	-	Putative tuberculin related peptide	5	52.1	0.2	-7.76	520.8	2.41	0.055	1
MAB_4751	-	Conserved hypothetical protein (patatin-like)	5	30.1	0	-4.96	301.3	0	0.055	1
MAB_1375	-	Probable sugar ABC transporter, ATP-binding protein SugC	15	45.7	6	-2.92	1370.3	180.69	0.055	1
MAB_0200c	-	Probable phosphoesterase, PA-phosphatase related protein	9	104.3	22.5	-2.21	1876.9	405.72	0.055	1
MAB_4122	-	Putative amino acid permease	39	73.3	23.6	-1.64	5717.3	1838.52	0.055	1
MAB_1051c	-	Probable glucose-6-phosphate isomerase (PGI)	23	1.2	0	-1.15	56.3	0	0.055	1
MAB_1417	-	Putative lipoprotein LprC precursor	5	250.9	35.8	-2.81	2508.8	358.36	0.056	1
MAB_3055c	-	hypothetical protein	6	342.3	79.5	-2.11	4108.1	954.33	0.056	1
MAB_1197	-	Probable cystathionine gamma-synthase (CGS)	17	33.8	5.3	-2.67	1149.6	180.08	0.057	1
MAB_4762	-	hypothetical protein	29	225.6	398.1	0.82	13085.9	23092.3	0.057	1
MAB_0523	-	Hypoxanthine phosphoribosyltransferase (HPT)	10	48.3	1.5	-5.04	966.7	29.35	0.058	1
MAB_3459	-	Putative cytidine/deoxycytidylate deaminase	6	172.1	31	-2.47	2065.1	372.22	0.058	1
MAB_3130c	-	Ribosome-binding factor A (RbfA)	11	29.5	0	-4.93	649.7	0	0.059	1
MAB_0283c	-	hypothetical protein	7	424.6	133.7	-1.67	5944.8	1871.59	0.059	1
MAB_4946	-	Putative transcriptional regulator, TetR	12	125.9	40.8	-1.63	3021.5	978.37	0.059	1
MAB_1406c	-	Probable cytochrome P450	21	140.7	56.2	-1.32	5910.6	2362.04	0.059	1
MAB_3012	-	Probable methylated-DNA--protein-cysteine methyltransferase	8	38.3	1.3	-4.9	613.4	20.55	0.06	1
MAB_3393	-	hypothetical protein	7	39.3	2.3	-4.09	549.8	32.29	0.06	1
MAB_4169	-	Possible lipid carrier protein or keto acyl-COA thiolase	15	75.6	6.7	-3.49	2267.1	201.34	0.06	1
MAB_0850	-	Probable acyl-coa thiolase FadA	6	188.2	655	1.8	2257.8	7859.73	0.06	1
MAB_4615	-	Major facilitator superfamily	28	18.4	91.5	2.31	1029.5	5122.49	0.06	1
MAB_4458c	-	Putative secreted hydrolase	14	53.2	10.2	-2.38	1489.3	285.32	0.061	1
MAB_2206	-	Possible polyprenol-phosphate-mannose synthase 2 (Ppm2)	16	167.2	34.4	-2.28	5351.6	1099.97	0.061	1
MAB_4695c	-	Putative glycosyltransferase/rhamnosyltransferase	14	4.4	36.4	3.04	124.1	1019.62	0.061	1
MAB_2248	-	Probable peptide synthetase MbtE	83	20.5	8.8	-1.21	3398.2	1464.74	0.062	1
MAB_4496c	-	Luciferase-like monooxygenase	13	95.7	35.2	-1.44	2487.3	914.44	0.063	1
MAB_2402	-	Glycine cleavage system H protein (GcvH)	8	26.9	0	-4.8	430	0	0.064	1
MAB_3206c	-	Putative transcriptional regulator, TetR	13	64.6	226.5	1.81	1679.4	5887.84	0.064	1
MAB_3934c	-	Possible hydrolase, alpha/beta fold	8	40.5	299.6	2.89	647.8	4792.92	0.064	1
MAB_1954c	-	Putative cobinamide kinase/cobinamide phosphate guanylyltransferase CobU	6	21.6	0.2	-6.75	259.1	2.41	0.065	1
MAB_3262c	-	hypothetical protein	11	29.4	158.1	2.43	647	3477.88	0.065	1
MAB_3502	-	hypothetical protein	7	188.4	30.5	-2.63	2637	426.39	0.066	1
MAB_4591	-	Putative phosphotyrosine protein phosphatase	16	144.8	56.3	-1.36	4633.8	1800.54	0.066	1
MAB_3170c	-	Probable protease/peptidase	15	297.9	137.2	-1.12	8936.1	4116.41	0.066	1
MAB_1711c	-	hypothetical protein	6	27.7	0.5	-5.83	332.9	5.87	0.067	1
MAB_0644c	-	hypothetical protein	12	39.3	5.9	-2.74	944.3	140.88	0.067	1
MAB_1677	-	hypothetical protein	6	0	95.4	6.59	0	1144.36	0.068	1
MAB_1986	-	hypothetical protein	5	106.9	13.5	-2.98	1069.3	135.2	0.069	1
MAB_4696c	-	Possible methyltransferase	16	73.7	29.3	-1.33	2357.9	936.29	0.069	1
MAB_1259c	-	hypothetical protein	3	35.8	0	-5.2	215	0	0.07	1
MAB_1239	-	Probable PhoH-like protein PhoH2 (phosphate starvation-inducible protein PsiH)	11	136.8	48.2	-1.5	3008.9	1061.45	0.07	1
MAB_3836c	-	hypothetical protein	3	159.1	60.6	-1.39	954.4	363.38	0.07	1
MAB_1004c	-	hypothetical protein	7	47.1	3.4	-3.81	659.9	46.96	0.071	1
MAB_0539	-	hypothetical protein	21	2.5	0	-1.81	105.2	0	0.071	1
MAB_3150	-	Putative membrane protein, MmpL family	46	77.1	168.8	1.13	7094	15525.1	0.071	1
MAB_0196c	-	Putative transcriptional regulator, GntR family	22	179.7	392.9	1.13	7906.2	17286.2	0.072	1
MAB_1839	-	Diguanylate cyclase/phosphodiesterase	21	94.9	286.8	1.6	3986.5	12044.2	0.072	1
MAB_0548c	-	Putative iron compound ABC transporter, ATP-binding protein	13	43.6	2	-4.42	1133.7	52.83	0.073	1
MAB_1119	-	hypothetical protein	12	422.7	207	-1.03	10144	4968.5	0.073	1
MAB_1314	-	Hypothetical protein	10	879.5	1590.7	0.85	17589.1	31813.3	0.073	1
MAB_2112	-	Hypothetical protein	21	217.1	425	0.97	9120	17850.9	0.073	1
MAB_4600c	-	Putative YrbE family protein	14	154.9	329.2	1.09	4337.3	9218.49	0.073	1
MAB_4687	-	Putative transcriptional regulator, TetR family	11	148.4	374.8	1.34	3263.7	8244.72	0.073	1
MAB_3672c	-	Probable cytidine deaminase Cdd	8	45	294.6	2.71	720.1	4713.5	0.074	1
MAB_4699c	-	hypothetical protein	18	39.9	3.9	-3.34	1436.5	142.03	0.075	1
MAB_1041	-	hypothetical protein	8	190.9	43.5	-2.13	3054.3	696.77	0.075	1
MAB_3705	-	Putative TetR family regulatory protein	8	131.6	27.4	-2.26	2104.9	438.98	0.077	1
MAB_3681	-	Probable penicillin-binding protein DacB1	15	110.3	46.4	-1.25	3308.1	1392.32	0.077	1
MAB_1398c	-	Putative oxidoreductase	19	33.1	118.2	1.84	1255.9	4491.67	0.077	1
MAB_0052	-	hypothetical protein	9	92	4.8	-4.27	1656.3	85.84	0.078	1
MAB_1264	-	Hypothetical protein	5	420.1	175.2	-1.26	4201.5	1752.13	0.079	1
MAB_2492	-	Probable sulfite reductase	24	276	145.6	-0.92	13249.3	6987.63	0.079	1
MAB_2165	-	Probable acetolactate synthase, large subunit	30	1.3	7.2	2.5	76	429.01	0.08	1
MAB_1530	-	Probable conserved lipoprotein LppS	24	191	85.9	-1.15	9168	4121.52	0.081	1
MAB_2015c	-	hypothetical protein	4	185.1	31.2	-2.57	1480.9	249.48	0.083	1
MAB_4584c	-	hypothetical protein	14	274.5	121.4	-1.18	7687.2	3398.85	0.083	1
MAB_2592c	-	hypothetical protein	9	104.1	32	-1.7	1874.4	576.62	0.084	1
MAB_4182	-	adenylyl-sulfate kinase	26	76.6	167.4	1.13	3984.9	8703.6	0.084	1
MAB_0280	-	hypothetical protein	18	33.6	156.6	2.22	1210.7	5639.39	0.085	1
MAB_2172	-	Proteasome (beta subunit) PrcB	17	46.7	9.9	-2.24	1586.3	334.98	0.086	1
MAB_2506c	-	Putative transcriptional regulator	11	234.7	90.1	-1.38	5162.9	1981.74	0.086	1
MAB_1255c	-	Probable exodeoxyribonuclease VII large subunit XseA	10	1.8	15	3.09	35.3	300.1	0.086	1
MAB_4688	-	hypothetical protein	11	65.8	18.8	-1.81	1447.8	412.79	0.087	1
MAB_2073	-	Putative monooxygenase	41	249.3	141.8	-0.81	20442.4	11631	0.087	1
MAB_3448	-	acyltransferase	26	196	91.6	-1.1	10192.1	4762.64	0.088	1
MAB_0578c	-	Putative trehalose phosphatase	33	86.1	35.3	-1.29	5684	2330.14	0.089	1
MAB_1116	-	hypothetical protein	11	329.7	643.8	0.97	7254.4	14163.9	0.089	1
MAB_3014	-	Putative FAD-dependent pyridine nucleotide-disulphide oxidoreductase, similar to mercuric reductases protein	19	57.7	130.2	1.17	2192.5	4946.66	0.089	1
MAB_2466c	-	Putative transcriptional regulator, TetR	7	113.7	20.3	-2.49	1591.5	283.73	0.09	1
MAB_0130	-	Putative hydrolase	9	240.1	82.8	-1.54	4321	1490.52	0.091	1
MAB_0934	-	hypothetical protein	2	123.7	21.3	-2.54	495	85.12	0.092	1
MAB_4727c	-	hypothetical protein	17	57.7	16.7	-1.79	1960.3	566.85	0.092	1
MAB_3760	-	hypothetical protein	23	144.9	264.3	0.87	6665	12155.6	0.092	1
MAB_3050	-	Putative glutamate ABC transporter, ATP-binding protein	8	361.5	133.6	-1.44	5784.1	2137.52	0.093	1
MAB_0587	-	Probable acetamidase/formamidase	21	42.7	0.6	-6.05	1794.8	27.04	0.094	1
MAB_4526	-	hypothetical protein	6	48.9	198.8	2.02	586.6	2385.37	0.097	1
MAB_0055c	-	Transcription regulator LysR family	11	83.6	11.1	-2.91	1838.1	243.89	0.098	1
MAB_2281	-	hypothetical protein	16	11.6	36	1.63	371.2	1150.98	0.098	1
MAB_2930c	-	Transthyretin family protein	6	56.4	0	-5.84	676.7	0	0.099	1
MAB_0552c	-	Probable conserved lipoprotein LpqF	22	61.4	18.4	-1.74	2703.4	809.54	0.099	1
MAB_4558c	-	Hypothetical protein	12	223.7	464.4	1.05	5369.7	11145.8	0.099	1
MAB_3338c	-	Hypothetical protein	4	160.9	2.6	-5.97	1287.5	20.55	0.1	1
MAB_0504c	-	hypothetical protein	9	32.2	1.1	-4.82	579.2	20.55	0.1	1
MAB_4678	-	hypothetical protein	14	18	0	-4.25	504.3	0	0.1	1
MAB_2465c	-	Putative enoyl-coa hydratase/isomerase family	8	70.6	5	-3.83	1130	79.25	0.1	1
MAB_1432	-	hypothetical protein	11	44	6.5	-2.75	967.5	143.82	0.1	1
MAB_1994c	-	Probable conserved lipoprotein LppM	6	121.5	21.9	-2.47	1458.4	262.45	0.1	1
MAB_0317	-	hypothetical protein	7	9.8	1.9	-2.38	137.1	26.42	0.1	1
MAB_2954	-	hypothetical protein	4	191.5	36.9	-2.38	1531.7	295.18	0.1	1
MAB_3299c	-	hypothetical protein	12	54.8	11.6	-2.24	1315.9	278.16	0.1	1
MAB_1161c	-	Conserved hypothetical protein (Tat-translocated enzyme Dyp-type peroxidase precursor?)	9	107.6	29.4	-1.87	1937.6	528.49	0.1	1
MAB_1247c	-	hypothetical protein	5	96	26.3	-1.87	960.2	262.78	0.1	1
MAB_1351c	-	Putative glycosyltransferase	13	178.8	57.7	-1.63	4647.7	1501.23	0.1	1
MAB_4522c	-	Possible epoxide hydrolase EphF	9	397.5	132.2	-1.59	7155.9	2380.03	0.1	1
MAB_2530c	-	Catalase CatB	33	66.8	23.7	-1.49	4409.7	1566.84	0.1	1
MAB_1849	-	Putative metalloprotease	17	155.3	57.9	-1.42	5279	1969.02	0.1	1
MAB_4136c	-	Putative aldehyde dehydrogenase	21	130.6	68.9	-0.92	5485	2893.52	0.1	1
MAB_4931	-	Possible conserved polyketide synthase associated protein	19	308.3	492.5	0.68	11715.3	18713.7	0.1	1
MAB_4422	-	Putative succinate dehydrogenase, flavoprotein subunit	20	173	278.3	0.69	6920.1	11130	0.1	1
MAB_2442c	-	hypothetical protein	12	133	299.2	1.17	3191	7181.26	0.1	1
MAB_4275c	-	Conserved hypothetical protein (Mercury resistance transport protein?)	17	115.3	272.2	1.24	3920.5	9255.83	0.1	1
MAB_2876c	-	Probable GTP pyrophosphokinase	37	23.7	66.6	1.49	1754.1	4927	0.1	1
MAB_2096c	-	Putative MutT/NUDIX-like protein	6	106.2	414.4	1.96	1273.9	4972.8	0.1	1
MAB_3514c	-	Possible transmembrane cation transporter	11	88.2	349.2	1.99	1940	7681.99	0.1	1
MAB_2430c	-	hypothetical protein	5	41.4	208.4	2.33	413.8	2084.04	0.1	1
MAB_1240	-	Possible glycosyl hydrolase	8	2.6	59.6	4.52	41.7	953.61	0.1	1
MAB_1206	-	hypothetical protein	5	117.8	345.4	1.55	1178.3	3453.7	0.102	1
MAB_1689	-	Probable daunorubicin resistance ABC transporter ATP-binding subunit DrrA	11	24.2	0.1	-7.5	531.5	2.94	0.103	1
MAB_4763c	-	hypothetical protein	25	243.6	120.1	-1.02	12179.8	6005.22	0.103	1
MAB_3240c	-	Probable ammonia channel (ammonia transporter)	24	89.2	167.7	0.91	4281	8047.63	0.103	1
MAB_1028c	-	Probable cyanate hydratase (CynS)	6	213.4	59.5	-1.84	2560.4	714.55	0.104	1
MAB_4571	-	Possible GntR transcriptional regulatory protein	12	217.9	100.6	-1.11	5230.2	2414.77	0.106	1
MAB_2424	-	Urease, beta subunit (UreB)	3	9	105	3.55	53.8	629.83	0.106	1
MAB_0062	-	Pyridine nucleotide-disulphide oxidoreductase family	24	107.9	221.5	1.04	5180.9	10632.6	0.107	1
MAB_0640c	-	Probable molybdopterin biosynthesis protein MoeA	13	105.5	26.7	-1.98	2742.9	695.07	0.108	1
MAB_4747	-	hypothetical protein	2	19.4	0	-4.35	77.7	0	0.11	1
MAB_3225	-	Putative lipoprotein LppW precursor	12	55.9	3.1	-4.18	1341.6	73.89	0.11	1
MAB_2513c	-	Anti-sigma factor RsbW	4	106.2	7.7	-3.79	849.7	61.64	0.11	1
MAB_4176c	-	hypothetical protein	21	7	0	-2.99	292.6	0	0.11	1
MAB_0100	-	Putative short chain dehydrogenase/reductase	15	36.7	6.4	-2.53	1101.9	190.56	0.11	1
MAB_1419c	-	Putative phosphoglycerate/bisphosphoglycerate mutase	5	238.4	60.7	-1.97	2383.8	607.01	0.11	1
MAB_2266c	-	Probable diaminobutyrate--2-oxoglutarate aminotransferase	22	41.3	11	-1.91	1818.8	482.76	0.11	1
MAB_1191c	-	Probable phosphoribosylglycinamide formyltransferase 2 (PurT)	14	157.5	44	-1.84	4409.9	1232.58	0.11	1
MAB_1267	-	hypothetical protein	5	297.7	96.4	-1.63	2977.1	963.76	0.11	1
MAB_4686	-	Possible glycosyl transferase	12	139.3	48.7	-1.52	3342	1169.02	0.11	1
MAB_2556c	-	hypothetical protein	7	204.3	72.5	-1.49	2860	1015.19	0.11	1
MAB_4246	-	Putative Na+/H+ antiporter	20	125	49.3	-1.34	5001.6	1973.56	0.11	1
MAB_4339c	-	hypothetical protein	22	135.4	55.5	-1.29	5958.5	2442.17	0.11	1
MAB_4511c	-	Putative Mce family protein	25	134.8	64.9	-1.06	6742.4	3243.28	0.11	1
MAB_4605c	-	Probable aldehyde dehydrogenase	28	154.8	74.4	-1.06	8666.1	4168.86	0.11	1
MAB_2889	-	hypothetical protein	15	278.7	147.3	-0.92	8361.1	4420.19	0.11	1
MAB_2550c	-	Probable fatty acid desaturase	11	414.4	239.9	-0.79	9117.7	5277.17	0.11	1
MAB_0622c	-	Probable dehydrogenase	32	166.2	96.6	-0.78	10635	6180.44	0.11	1
MAB_3142c	-	Putative transmembrane efflux protein	22	0.6	0	-0.66	25.6	0	0.11	1
MAB_4390	-	Putative ABC transporter, periplasmic substrate-binding	18	216.8	368.9	0.77	7803.2	13281.5	0.11	1
MAB_3180	-	hypothetical protein	14	175.9	347.7	0.98	4926	9736.14	0.11	1
MAB_1638	-	Putative TetR-family transcriptional regulator	8	772.4	1587.6	1.04	12359.1	25401.3	0.11	1
MAB_2241	-	Putative nitrate ABC transporter, periplasmic protein	23	67.4	141.1	1.07	3102.3	6492.62	0.11	1
MAB_3766	-	Probable cutinase cut3 precursor	9	239.8	505.2	1.08	4315.7	9093.2	0.11	1
MAB_3234	-	Probable D-alanyl-D-alanine carboxypeptidase DacB	10	205.9	440.8	1.1	4118.9	8815.97	0.11	1
MAB_2180c	-	Hypothetical protein	16	50.9	140	1.46	1629.4	4479.24	0.11	1
MAB_0847c	-	Probable aminotransferase	21	82.1	245.3	1.58	3448.2	10301.7	0.11	1
MAB_2312	-	hypothetical protein	7	81.9	256.9	1.65	1146.3	3597.21	0.11	1
MAB_2787c	-	Probable molybdenum ABC transporter, periplasmic	8	91.2	296.2	1.7	1458.8	4739.88	0.11	1
MAB_1478	-	hypothetical protein	8	35.9	142.4	1.99	574	2277.75	0.11	1
MAB_1673	-	hypothetical protein	11	121.1	589.2	2.28	2665.1	12962.4	0.11	1
MAB_2616c	-	Glyoxalase/bleomycin resistance protein	9	37.9	400.6	3.4	681.6	7210.49	0.11	1
MAB_0117c	-	hypothetical protein	6	2	46.2	4.56	23.6	554.48	0.11	1
MAB_0938c	-	Probable conserved polyketide synthase associated protein PapA3	27	478.6	275.6	-0.8	25844.3	14882	0.111	1
MAB_3020c	-	Hypothetical protein	5	69.6	13.1	-2.41	696.1	131.12	0.112	1
MAB_1035c	-	hypothetical protein	17	231	114.1	-1.02	7855.5	3879.13	0.112	1
MAB_2524	-	Putative Orn/Lys/Arg decarboxylase	19	183.6	102.6	-0.84	6975.9	3899.41	0.112	1
MAB_4098c	-	Probable peptide synthetase NRP	112	425.4	562.2	0.4	95298	125926	0.113	1
MAB_4436c	-	hypothetical protein	3	472	124.1	-1.93	2831.9	744.81	0.114	1
MAB_2168	-	Putative aminotransferase	25	16.1	4.4	-1.87	804.6	220.1	0.116	1
MAB_0155	-	hypothetical protein	11	90.7	16.5	-2.45	1995.6	364.02	0.119	1
MAB_3439	-	Putative pyrimidine dimer DNA glycosylase	9	27.1	0.2	-7.38	488.7	2.94	0.12	1
MAB_4297c	-	Deoxycytidine triphosphate deaminase Dcd	8	34.6	7.7	-2.17	553.2	122.53	0.12	1
MAB_3440c	-	Putative short-chain dehydrogenase/reductase	9	63.8	15.1	-2.07	1148.5	272.62	0.12	1
MAB_3027	-	hypothetical protein	8	110.4	27.7	-2	1766.8	442.43	0.12	1
MAB_2273	-	Putative MFS transporter	17	43.1	11.4	-1.92	1464.6	387.59	0.12	1
MAB_0420	-	hypothetical protein	9	298.2	96.5	-1.63	5367.4	1736.34	0.12	1
MAB_1176c	-	hypothetical protein	13	55.8	18.5	-1.6	1451.3	480.29	0.12	1
MAB_4153c	-	Hypothetical MCE-family protein	19	111.1	36.9	-1.59	4221	1403.56	0.12	1
MAB_0056c	-	ATP-dependent helicase HrpA	60	33.2	13.5	-1.3	3982.6	1614.28	0.12	1
MAB_1017c	-	Probable O-antigen transporter, MOP superfamily	25	51.5	21.3	-1.27	2573.4	1065.82	0.12	1
MAB_2505c	-	Probable phosphoketolase	56	29.2	12.2	-1.27	3273.6	1361.02	0.12	1
MAB_3470c	-	Probable acetolactate synthase large subunit IlvB	27	143.2	63	-1.18	7734.5	3401.89	0.12	1
MAB_2965c	-	hypothetical protein	32	48.7	23	-1.08	3117.9	1470.96	0.12	1
MAB_3481	-	Probable acyl-CoA dehydrogenase FadE	27	260.2	154.5	-0.75	14053.5	8344.8	0.12	1
MAB_2037	-	Putative membrane protein MmpL	73	488.6	301	-0.7	71330.6	43941.6	0.12	1
MAB_0982c	-	Putative acyl-CoA hydrolase/thioesterase	9	274.4	526.8	0.94	4939.3	9481.79	0.12	1
MAB_1304	-	hypothetical protein	20	132.1	257.7	0.96	5284.9	10306.3	0.12	1
MAB_2205	-	hypothetical protein	22	160.9	331.3	1.04	7080.8	14576.1	0.12	1
MAB_2972	-	hypothetical protein	12	299.4	628	1.07	7184.7	15072.6	0.12	1
MAB_3968	-	Putative sulfotransferase	24	47.1	99.1	1.07	2259.4	4756.16	0.12	1
MAB_2269c	-	Putative transcriptional regulator, MerR family	17	115.8	269.2	1.22	3937.1	9153.15	0.12	1
MAB_3249	-	Hypothetical protein	13	105.6	247.4	1.23	2746.5	6433.52	0.12	1
MAB_1989c	-	Hypothetical protein	6	376	926.9	1.3	4511.6	11122.4	0.12	1
MAB_0886c	-	Hypothetical protein	4	680.6	1706.1	1.33	5444.4	13649.1	0.12	1
MAB_2737c	-	Probable enoyl-CoA hydratase/isomerase	14	493.4	1776.2	1.85	13814	49734	0.12	1
MAB_3452c	-	Probable carboxylesterase LipT	24	71.4	160.8	1.17	3426	7719.33	0.123	1
MAB_3839c	-	Putative transcriptional regulator, AsnC family	7	109	4.9	-4.48	1526.6	68.34	0.128	1
MAB_2615c	-	DNA polymerase (POL I)	52	0.1	2.4	4.65	10.1	254.61	0.128	1
MAB_0069	-	Major facilitator family transporter	12	109.9	30	-1.87	2638.4	720.31	0.129	1
MAB_3181	-	Probable lipoprotein LppI	7	14.9	0	-3.99	208.7	0	0.13	1
MAB_0192c	-	Probable oxidoreductase	20	10.9	0	-3.57	436.4	0	0.13	1
MAB_3537c	-	hypothetical protein	4	50.8	5.5	-3.21	406	44.03	0.13	1
MAB_2032	-	Probable 3-oxoacyl-[acyl-carrier protein] reductase	25	34.7	3.8	-3.19	1735	190.25	0.13	1
MAB_1667	-	16S rRNA (uracil(1498)-N(3))-methyltransferase	3	348.8	49.8	-2.81	2093.1	299.05	0.13	1
MAB_3373c	-	hypothetical protein	13	86.3	17.7	-2.28	2243.7	460.8	0.13	1
MAB_1861c	-	Putative transcriptional regulator, TetR family	8	142.6	37.4	-1.93	2282.4	597.64	0.13	1
MAB_0356c	-	hypothetical protein	11	107.8	31.1	-1.79	2371.6	685.29	0.13	1
MAB_1592c	-	Probable formate dehydrogenase, subunit FdhD	4	357.4	109.3	-1.71	2859.1	874.66	0.13	1
MAB_1112c	-	Putative quinone oxidoreductase	13	122.6	39.3	-1.64	3188	1020.87	0.13	1
MAB_0824	-	Putative L-carnitine dehydratase	24	63.6	20.7	-1.62	3054.1	992.91	0.13	1
MAB_1496c	-	Putative FAD-binding monooxygenase	23	26.9	9.4	-1.52	1238.3	431.45	0.13	1
MAB_3162c	-	hypothetical protein	6	355.9	124.3	-1.52	4270.8	1491.98	0.13	1
MAB_2044	-	Probable phenylacetic acid degradation-related protein	7	201.6	78.4	-1.36	2822.5	1097.46	0.13	1
MAB_3867	-	Hypothetical protein	5	380.5	150.4	-1.34	3805.5	1504.42	0.13	1
MAB_4023c	-	Probable oxidoreductase	9	125.9	49.7	-1.34	2265.4	894.68	0.13	1
MAB_4195c	-	Putative major facilitator superfamily	23	168.2	68.5	-1.3	7737.5	3148.92	0.13	1
MAB_4128c	-	hypothetical protein	12	165	71.5	-1.21	3959.8	1717.14	0.13	1
MAB_0312c	-	Enolase (Eno)	22	72.4	31.6	-1.19	3183.5	1390.54	0.13	1
MAB_2854c	-	hypothetical protein	10	226.4	104.2	-1.12	4527.1	2083.79	0.13	1
MAB_2964	-	hypothetical protein	9	128.6	60.3	-1.09	2314.9	1086.09	0.13	1
MAB_2495	-	Probable acyl-CoA dehydrogenase	17	186	96.1	-0.95	6325.6	3265.89	0.13	1
MAB_4947	-	Beta-lactamase-like protein	20	396.7	211.4	-0.91	15867.4	8457.97	0.13	1
MAB_3665	-	Hypothetical protein	4	230.6	126.9	-0.86	1845.2	1015.12	0.13	1
MAB_3860c	-	Probable acyl-CoA dehydrogenase FadE	23	194.3	107.8	-0.85	8939.4	4957.25	0.13	1
MAB_4737	-	Putative citrate lyase/aldolase	9	126.2	70.3	-0.84	2271.4	1266.19	0.13	1
MAB_4746	-	Putative membrane protein, MmpL	47	139.5	78.9	-0.82	13111.2	7415.13	0.13	1
MAB_3710	-	Possible multi-functional enzyme with acyl-CoA-reductase activity AcrA1	39	56.2	106.8	0.93	4380.4	8329.11	0.13	1
MAB_0194	-	Dihydroxyacetone kinase family protein	10	87.3	209.2	1.26	1745.6	4184.97	0.13	1
MAB_0554	-	Putative hydrolase, alpha/beta fold family	12	76	211.1	1.47	1823.3	5065.86	0.13	1
MAB_2445	-	Putative transcriptional regulator, AraC family	11	98.3	280.2	1.51	2163	6163.47	0.13	1
MAB_3250c	-	Probable transcriptional regulatory protein KdpE	14	46.7	139.1	1.58	1307.1	3896.18	0.13	1
MAB_4927	-	hypothetical protein	8	31.3	100.1	1.68	500.3	1601.74	0.13	1
MAB_0530	-	Probable transcriptional regulator, TetR family	13	36.7	128.7	1.81	953.5	3345.12	0.13	1
MAB_2873c	-	hypothetical protein	8	23.4	105.3	2.17	374.3	1684.51	0.13	1
MAB_3396	-	Conserved hypthetical membrane protein	18	16.2	75.8	2.23	583	2730.12	0.13	1
MAB_2388	-	Conserved hypothetical protein (lactoylglutathione lyase and related lyases?)	10	60.7	308.9	2.35	1214.8	6178.01	0.13	1
MAB_1693	-	Conserved hypothetical protein (YrbE family?)	8	6.5	67.2	3.36	104.5	1075.16	0.13	1
MAB_0382	-	Glycerol kinase (GlpK)	17	8.6	46.1	2.43	291.5	1569.08	0.131	1
MAB_3200	-	Putative membrane protein MmpS	8	152.9	24.7	-2.63	2445.8	395.55	0.135	1
MAB_3033	-	hypothetical protein	11	317	176.8	-0.84	6974.1	3888.91	0.135	1
MAB_2486c	-	Glutamate synthase, large subunit	79	100.8	64.1	-0.65	15930.9	10128.8	0.135	1
MAB_3297	-	Hypothetical protein	3	22.5	0.8	-4.81	135.1	4.82	0.14	1
MAB_3118c	-	hypothetical protein	20	31.4	1.6	-4.28	1254	64.57	0.14	1
MAB_4906	-	Putative transcriptional regulator, PadR family	10	17.5	0	-4.21	349	0	0.14	1
MAB_2606c	-	Putative transcriptional regulator, TetR family	7	45.5	7.4	-2.63	637.4	103.14	0.14	1
MAB_4033	-	Putative Mce family protein	21	101.1	25.2	-2	4247.6	1060.12	0.14	1
MAB_0158c	-	ABC transporter, ATP-binding protein	5	182.1	48.7	-1.9	1821.1	486.63	0.14	1
MAB_1543	-	hypothetical protein	6	102.4	27.5	-1.9	1228.4	329.73	0.14	1
MAB_0612c	-	Probable acetyl-CoA acetyltransferase FadA	14	30.9	8.7	-1.82	864.8	244.22	0.14	1
MAB_4332	-	Possible transcriptional regulatory protein TetR	12	73.6	23.7	-1.64	1767.1	568.3	0.14	1
MAB_2532	-	Hypothetical protein	4	221.5	77.9	-1.51	1771.7	622.99	0.14	1
MAB_1145c	-	Putative lipoprotein LpqT precursor	8	230.8	87.2	-1.4	3692.8	1395.58	0.14	1
MAB_4288	-	hypothetical protein	9	358.6	150.4	-1.25	6455.2	2707.11	0.14	1
MAB_3465	-	Putative sulfate transporter/antisigma-factor	12	82.7	35.4	-1.23	1984.1	848.7	0.14	1
MAB_3824	-	hypothetical protein	5	424.4	184.2	-1.2	4243.7	1841.9	0.14	1
MAB_4034	-	Putative Mce family protein	18	93.3	40.8	-1.19	3358.7	1468.3	0.14	1
MAB_2973c	-	Putative methyltransferase	8	288.7	130.6	-1.14	4619	2090.29	0.14	1
MAB_1114	-	Putative metallo-beta-lactamase superfamily	7	250.6	117.7	-1.09	3508.8	1647.98	0.14	1
MAB_3128c	-	Possible DNA-damage-inducible protein F	13	212.8	103.9	-1.03	5532.4	2701.39	0.14	1
MAB_2050	-	Putative HTH-type transcriptional regulator AraC	15	641.3	367.9	-0.8	19237.6	11035.9	0.14	1
MAB_1854c	-	Glycogen phosphorylase	35	78	45.9	-0.77	5462.9	3210.94	0.14	1
MAB_0026	-	Rhomboid family protein	13	465.2	287.2	-0.7	12094.1	7466.47	0.14	1
MAB_2419c	-	Hypothetical protein	10	408.3	270.4	-0.59	8165.2	5408.14	0.14	1
MAB_3016c	-	hypothetical protein	16	231.2	418.2	0.86	7398.8	13382.7	0.14	1
MAB_4052c	-	Putative lipase/esterase	30	87.7	169.7	0.95	5261.5	10184.6	0.14	1
MAB_2089	-	Hypothetical protein	15	131.9	274.1	1.06	3955.8	8223.04	0.14	1
MAB_0766	-	Hypothetical conserved integral membrane protein	13	162.5	343.9	1.08	4223.7	8940.86	0.14	1
MAB_4240c	-	Putative membrane protein, MmpL	45	29.1	63	1.12	2615.6	5670.95	0.14	1
MAB_3756c	-	Putative FtsK/SpoIIIE family protein	49	78.3	191.3	1.29	7669	18749	0.14	1
MAB_0129c	-	Abortive infection protein	11	89.6	255.4	1.51	1971.9	5618.97	0.14	1
MAB_4070c	-	hypothetical protein	16	46	149	1.7	1472	4767.65	0.14	1
MAB_1410c	-	Hypothetical histidine triad (HIT) protein	5	45.7	245.8	2.43	456.9	2458.45	0.14	1
MAB_0660	-	hypothetical protein	13	0.1	22.1	7.72	2.7	573.58	0.14	1
MAB_3872c	-	Probable drug-transport integral membrane protein	15	376.1	601.1	0.68	11282.3	18033	0.144	1
MAB_1468c	-	Putative glucanase GlgE	31	2.4	0	-5.64	145.9	2.94	0.145	1
MAB_2968	-	Putative transcriptional regulator, TetR family	8	19.5	2	-3.27	311.8	32.29	0.15	1
MAB_0864	-	Hypothetical molybdenum cofactor biosynthesis protein MoaC2	7	87.3	18.8	-2.22	1222.1	263.19	0.15	1
MAB_4205	-	hypothetical protein	10	51.3	12.8	-2.01	1026.8	255.35	0.15	1
MAB_4910c	-	Putative aminoglycoside phosphotransferase	13	87.6	21.8	-2	2278.4	567.65	0.15	1
MAB_3177	-	Putative FAD-dependent pyridine nucleotide-disulphide oxidoreductase	12	150.1	52.1	-1.53	3602.8	1250.7	0.15	1
MAB_4319	-	hypothetical protein	8	154	58.9	-1.39	2463.3	942.69	0.15	1
MAB_4394	-	Conserved hypothetical protein (allophanate hydrolase?)	13	139.1	54.4	-1.36	3617.8	1414.05	0.15	1
MAB_4028	-	Putative YrbE family protein	9	186.2	73.3	-1.35	3352.3	1319.19	0.15	1
MAB_3149	-	Putative membrane protein, MmpS family	8	104.2	44.6	-1.22	1667.6	714	0.15	1
MAB_1059c	-	Conserved hypothetical protein (luciferase?)	8	456.2	197.9	-1.2	7298.9	3166.21	0.15	1
MAB_4536	-	Probable zinc metalloprotease	35	74.2	33.4	-1.15	5196.7	2335.7	0.15	1
MAB_1964	-	hypothetical protein	8	612.1	283.1	-1.11	9793.1	4529.13	0.15	1
MAB_4921c	-	hypothetical protein	20	256.4	139.5	-0.88	10257.6	5579.06	0.15	1
MAB_2943c	-	Putative oxidoreductase	18	114.2	72.8	-0.65	4111.2	2619.39	0.15	1
MAB_1866c	-	Putative oxygenase	21	65	111.7	0.78	2728	4692.35	0.15	1
MAB_3015	-	hypothetical protein	15	55.4	105.3	0.93	1660.6	3157.69	0.15	1
MAB_4097c	-	hypothetical protein	10	306.7	582.8	0.93	6134.6	11656.9	0.15	1
MAB_3361	-	Putative transcriptional regulator, LuxR family	23	114.8	220.9	0.94	5281.7	10160.4	0.15	1
MAB_2426	-	Urease accessory protein (UreF)	11	75.4	176.8	1.23	1657.8	3890.68	0.15	1
MAB_1415c	-	Probable ABC transporter, ATP-binding protein - this could be involved in uptake, based on Mtb screen that showed same result for Rv1273 homolog	29	27.7	66.2	1.26	1605	3837.38	0.15	1
MAB_2786	-	Hypothetical protein	7	71	201.9	1.51	993.4	2826.37	0.15	1
MAB_2107	-	hypothetical protein	5	104.3	302.9	1.54	1042.8	3029.29	0.15	1
MAB_1126c	-	Putative sigma factor	15	41.4	123.3	1.57	1241.9	3699.8	0.15	1
MAB_1231	-	hypothetical protein	11	97.9	340.4	1.8	2154.4	7489.65	0.15	1
MAB_4430c	-	Putative oxidoreductase	5	55.7	198.2	1.83	557	1981.54	0.15	1
MAB_4335	-	Putative short-chain dehydrogenase/reductase	11	26	93.4	1.84	571.8	2053.7	0.15	1
MAB_1981	-	hypothetical protein	6	62.6	235.9	1.91	751.4	2830.35	0.15	1
MAB_2885	-	Putative transcriptional regulator, TetR-family	6	36.4	154	2.08	436.9	1847.52	0.15	1
MAB_0865	-	Probable molybdopterin biosynthesis protein Mog	4	28.8	147.4	2.36	230.5	1179.5	0.15	1
MAB_4451c	-	Conserved hypothetical protein (hydrolase?)	15	10.7	63.8	2.58	321.1	1914.26	0.15	1
MAB_4078c	-	2-deoxyribose-5-phosphate aldolase	4	8.1	70.4	3.13	64.5	563.46	0.15	1
MAB_1427c	-	Putative cytochrome P450	20	36.4	323.2	3.15	1454.1	12928.4	0.15	1
MAB_0335	-	Probable cobalamin synthesis protein	7	37.5	0	-5.27	525.3	0	0.16	1
MAB_0206	-	Possible aminotransferase/cysteine desulfurase	14	3	0.1	-4.84	84.2	2.94	0.16	1
MAB_4025c	-	hypothetical protein	7	17.3	0.8	-4.37	242.6	11.74	0.16	1
MAB_1455	-	hypothetical protein	8	74.3	13.6	-2.45	1189.4	218.01	0.16	1
MAB_0020	-	hypothetical protein	5	512.8	111.8	-2.2	5128.3	1118.15	0.16	1
MAB_4418	-	Succinate-semialdehyde dehydrogenase	16	117.3	27.5	-2.09	3753.8	879.27	0.16	1
MAB_4450	-	Integral membrane protein TerC	13	46.4	12.2	-1.93	1207	316.73	0.16	1
MAB_0716c	-	Putative transcriptional regulator, MarR	9	144.2	43	-1.74	2595.5	774.85	0.16	1
MAB_0558c	-	Probable adenine glycosylase (MutY)	16	97.1	29.5	-1.72	3107.7	943.35	0.16	1
MAB_2487	-	Hypothetical protein	3	60.1	18.6	-1.69	360.3	111.53	0.16	1
MAB_3369	-	Putative integral membrane amino acid transport protein	13	71.4	22.1	-1.69	1855.4	575.53	0.16	1
MAB_4210	-	Putative MutT/NUDIX family protein	13	139	43	-1.69	3614.3	1117.87	0.16	1
MAB_3979c	-	hypothetical protein	6	309.3	100.4	-1.62	3711.4	1204.57	0.16	1
MAB_4069c	-	hypothetical protein	9	135.8	45.7	-1.57	2445.3	821.8	0.16	1
MAB_3057	-	hypothetical protein	10	183.8	69.9	-1.39	3675.3	1398.78	0.16	1
MAB_2727c	-	Hypothetical invasion protein Inv2	12	111.8	44	-1.35	2682.5	1054.92	0.16	1
MAB_1461	-	hypothetical protein	4	216.6	96.8	-1.16	1732.5	774.32	0.16	1
MAB_0427	-	Probable dipeptide-transport integral membrane protein ABC transporter DppB	19	228	116.2	-0.97	8665.3	4416.79	0.16	1
MAB_2076	-	Putative esterase/acetyl hydrolase	20	630.8	342.1	-0.88	25231.4	13683.4	0.16	1
MAB_0875c	-	hypothetical protein	21	212.1	118.3	-0.84	8907	4966.57	0.16	1
MAB_2038	-	Putative transport protein	39	233	137.3	-0.76	18172.8	10709.4	0.16	1
MAB_3201	-	Putative membrane protein MmpL	38	109.4	64.8	-0.76	8311.7	4922.1	0.16	1
MAB_2315	-	UvrABC system protein A (UvrA protein) excinuclease	53	127.9	92.5	-0.47	13559.8	9810.01	0.16	1
MAB_3980	-	hypothetical protein	4	476	367.2	-0.37	3807.6	2937.23	0.16	1
MAB_2042c	-	hypothetical protein	17	490.9	757	0.62	16690.3	25737.7	0.16	1
MAB_0999	-	Putative NAD-dependent formate dehydrogenase	22	214.3	393.6	0.88	9429.7	17317.2	0.16	1
MAB_3740c	-	Probable glutamate decarboxylase GadB	19	192.2	353.5	0.88	7303.5	13433	0.16	1
MAB_1430c	-	Putative transcriptional regulator, TetR family	11	316.6	598.3	0.92	6964.7	13162.8	0.16	1
MAB_2793c	-	Putative transcriptional regulator	17	117.9	243.5	1.05	4009	8280.55	0.16	1
MAB_3902c	-	hypothetical protein	27	106.9	230.8	1.11	5772.1	12462.7	0.16	1
MAB_1289c	-	hypothetical protein	17	67.8	164.9	1.28	2304.5	5607.31	0.16	1
MAB_4094c	-	Probable 3-hydroxybutyryl-CoA dehydrogenase	9	6.6	45.1	2.78	117.9	812.06	0.16	1
MAB_0971	-	Putative phenylacetic acid degradation-related protein	3	90.5	0	-6.52	542.8	0	0.17	1
MAB_1721	-	Putative histidine kinase sensor of two-component system	10	9.8	0.1	-6.06	195.9	2.94	0.17	1
MAB_1856	-	Putative transcriptional regulator, MarR family	7	35.4	0	-5.19	496.1	0	0.17	1
MAB_1665	-	Heat-inducible transcription repressor HrcA	12	8.3	0.2	-5.08	199	5.87	0.17	1
MAB_3446	-	Putative transcriptional regulator, WhiB family	7	14.8	0	-3.98	207.3	0	0.17	1
MAB_3534	-	Possible phosphoglycerate mutase EntD	8	124.9	23.1	-2.43	1997.7	369.7	0.17	1
MAB_3062c	-	hypothetical protein	9	49.7	11.7	-2.09	894.4	210.8	0.17	1
MAB_0722	-	Putative oligopeptide ABC transporter, ATP-binding protein	20	35.4	9.7	-1.86	1417.2	389.62	0.17	1
MAB_2177	-	Probable ABC transporter, periplasmic	13	50.8	15.2	-1.74	1320.6	396.4	0.17	1
MAB_0684c	-	hypothetical protein	7	35.1	10.9	-1.69	491.6	152.6	0.17	1
MAB_3714c	-	Putative two-component system response regulator, LuxR family	10	80.5	26.6	-1.6	1610	532.04	0.17	1
MAB_4405	-	Putative serine esterase, cutinase family	12	275.7	97.4	-1.5	6617	2337.57	0.17	1
MAB_4661	-	hypothetical protein	15	163.6	71	-1.21	4908.3	2128.57	0.17	1
MAB_4459c	-	RNA polymerase sigma-70 factor, ECF subfamily	18	82	38.1	-1.11	2952.4	1372.01	0.17	1
MAB_4141	-	PE/PPE family protein	31	83	40.8	-1.03	5146.1	2527.47	0.17	1
MAB_1270	-	hypothetical protein	20	75	39.9	-0.91	3001.4	1594.53	0.17	1
MAB_4580c	-	Conserved hypothetical protein (putative glutathione S-transferase)	24	240.9	138.3	-0.8	11564.3	6640.75	0.17	1
MAB_2046	-	Possible transcriptional regulator, TetR family	7	685.7	401.8	-0.77	9600	5624.61	0.17	1
MAB_1538	-	hypothetical protein	22	153.9	236.6	0.62	6769.9	10411.7	0.17	1
MAB_0281	-	hypothetical protein	25	131.5	214.8	0.71	6575.1	10738.4	0.17	1
MAB_3548c	-	Putative fatty acid desaturase	16	229.5	440.3	0.94	7344.9	14089.2	0.17	1
MAB_0810c	-	Putative transcriptional regulator, GntR family	18	142.8	282.4	0.98	5141.6	10166.6	0.17	1
MAB_1885	-	hypothetical protein	5	123.9	258.7	1.06	1239.1	2587.48	0.17	1
MAB_0338c	-	Hypothetical protein	2	251.2	558.2	1.15	1004.7	2232.94	0.17	1
MAB_4146c	-	Hypothetical MCE-family protein	10	59.6	140.9	1.24	1192.8	2818.72	0.17	1
MAB_3386c	-	hypothetical protein	14	145.2	373.5	1.36	4064.8	10456.9	0.17	1
MAB_1110	-	hypothetical protein	13	138.4	409.2	1.56	3598.8	10639.3	0.17	1
MAB_3081	-	Short-chain dehydrogenase/reductase	8	59.3	191.7	1.69	948.6	3067.08	0.17	1
MAB_0606c	-	Probable enoyl-CoA hydratase EchA	7	14.1	58	2.05	196.8	812.58	0.17	1
MAB_4557c	-	LemA family protein	5	9.9	109.2	3.46	98.9	1091.64	0.17	1
MAB_2386	-	Putative transcriptional regulator, ArsR family	4	147.6	1.5	-6.65	1180.5	11.74	0.18	1
MAB_4164	-	Possible enoyl-CoA hydratase	10	102.5	13.2	-2.96	2050.3	264.15	0.18	1
MAB_1083c	-	hypothetical protein	9	140.2	36.1	-1.96	2523.9	649.36	0.18	1
MAB_3430c	-	hypothetical protein	8	139.7	36.5	-1.94	2236	583.81	0.18	1
MAB_1215c	-	Probable oxidoreductase	13	20.6	7	-1.56	535.6	181.97	0.18	1
MAB_1980c	-	hypothetical protein	12	135.1	56.2	-1.26	3241.4	1349.78	0.18	1
MAB_0712c	-	hypothetical protein	28	77.1	33.5	-1.2	4319.2	1874.8	0.18	1
MAB_2441	-	Hypothetical protein	8	333	159.9	-1.06	5328.4	2557.96	0.18	1
MAB_4007c	-	Ribonucleoside-diphosphate reductase, beta subunit	17	210	109.4	-0.94	7141.6	3719.52	0.18	1
MAB_2499c	-	Putative hydrolase, alpha/beta fold	23	141.1	83.2	-0.76	6490.1	3828.85	0.18	1
MAB_1382	-	Putative oxidoreductase EphD	27	203.8	141.8	-0.52	11006.7	7654.98	0.18	1
MAB_2051	-	Conserved hypothetical protein (thiolase?)	13	313.5	473.1	0.59	8150.2	12300.4	0.18	1
MAB_3598c	-	Putative alkane-1-monooxygenase AlkB (fatty acid omega-hydroxylase)	26	364.3	562.4	0.63	18942.1	29243.6	0.18	1
MAB_1157	-	Probable transcription-repair coupling factor (TrcF)	46	34.9	61.5	0.81	3215	5654.3	0.18	1
MAB_3661	-	Probable phosphomannomutase PmmB	16	350.9	678	0.95	11230	21694.5	0.18	1
MAB_1935	-	Putative drug resistance transporter	14	85.7	185.4	1.11	2400	5190.03	0.18	1
MAB_4073c	-	hypothetical protein	21	81.9	178.2	1.12	3440.1	7485.32	0.18	1
MAB_1503	-	2-aminoethylphosphonate ABC transporter permease	10	93.3	214.5	1.2	1866.5	4289.76	0.18	1
MAB_4702c	-	hypothetical protein	7	33.1	76.8	1.21	463.2	1074.99	0.18	1
MAB_0949c	-	Hypothetical aminotransferase	25	38.4	90.5	1.24	1917.8	4526.92	0.18	1
MAB_2189	-	Probable ATP-dependent DNA helicase HelY	33	150.9	356.5	1.24	9960.3	23526.2	0.18	1
MAB_3887	-	hypothetical protein	13	320	763.8	1.26	8320.9	19859.2	0.18	1
MAB_3890c	-	Probable histidine kinase response regulator	15	79.2	190.2	1.26	2375	5704.9	0.18	1
MAB_4515c	-	Putative Mce family protein	17	43.8	121.2	1.47	1487.8	4121.48	0.18	1
MAB_1867	-	hypothetical protein	11	58.9	164.6	1.48	1296.7	3620.97	0.18	1
MAB_2987	-	hypothetical protein	15	7	20.6	1.56	209.6	618.11	0.18	1
MAB_1703	-	Probable aminotransferase	12	23.6	70.5	1.58	566.4	1691.62	0.18	1
MAB_3677	-	Possible transposase fusion protein	12	29.3	95.6	1.7	704.2	2293.34	0.18	1
MAB_4228c	-	Hypothetical protein	5	91.5	318.5	1.8	914.7	3184.96	0.18	1
MAB_4761	-	hypothetical protein	5	46.6	227.2	2.29	465.5	2271.74	0.18	1
MAB_2149	-	Hypothetical protein	20	0.2	2.8	3.93	7.4	113.51	0.18	1
MAB_2956	-	hypothetical protein	4	73.1	0.7	-6.64	584.6	5.87	0.19	1
MAB_0749	-	Probable phosphate import ABC transporter ATP-binding protein PstB	9	19.3	0.5	-5.3	347.3	8.81	0.19	1
MAB_3462c	-	Putative transcriptional regulator, TetR family	6	36.7	6.1	-2.59	440.9	73.38	0.19	1
MAB_4644c	-	Putative transcriptional regulator, GntR family	7	107.5	24.3	-2.15	1504.6	339.73	0.19	1
MAB_0657	-	hypothetical protein	25	20.7	4.9	-2.07	1036.1	246.31	0.19	1
MAB_3119c	-	Possible carboxymuconolactone decarboxylase	6	165.6	39.9	-2.05	1986.7	478.41	0.19	1
MAB_4031	-	Putative Mce family protein	17	84.4	26.4	-1.68	2868.3	897.8	0.19	1
MAB_1279	-	Probable 3-demethylubiquinone-9 3-methyltransferase	8	84.5	29.2	-1.53	1352.2	467.58	0.19	1
MAB_2253	-	Conserved hypothetical protein (MerR?)	13	53	19.2	-1.47	1378	498.07	0.19	1
MAB_3441c	-	NAD-dependent deacetylase (regulatory protein Sir2 homolog)	6	83.8	31.3	-1.42	1005.5	375.46	0.19	1
MAB_4075	-	hypothetical protein	13	68.9	25.8	-1.42	1791.1	669.67	0.19	1
MAB_2608	-	Putative hydrolase, alpha/beta fold	17	61	24.9	-1.29	2073	846.09	0.19	1
MAB_3517	-	Putative hydrolase, alpha/beta fold LipV	15	179.8	73.4	-1.29	5392.6	2202.5	0.19	1
MAB_2332c	-	Putative methylated-DNA:protein-cysteine methyltransferase	10	119.8	52.3	-1.19	2396.1	1046.95	0.19	1
MAB_0649c	-	Putative monooxygenase	11	276.9	133	-1.06	6091.8	2925.01	0.19	1
MAB_4760	-	Probable nitroreductase	7	411.2	212.3	-0.95	5757.3	2971.59	0.19	1
MAB_0307c	-	Hypothetical protein	10	367.1	198.6	-0.89	7341.7	3972.16	0.19	1
MAB_2959	-	Putative acetyltransferase	9	268.9	156.9	-0.78	4840.9	2824.27	0.19	1
MAB_0291	-	CdaR family transcriptional regulator	30	116.1	207.6	0.84	6968.8	12455.5	0.19	1
MAB_3711	-	Putative nucleoside hydrolase IunH	19	65.4	133.4	1.03	2485.9	5069.15	0.19	1
MAB_1242c	-	Hypothetical protein	11	89	195.5	1.13	1958.4	4299.99	0.19	1
MAB_0531c	-	hypothetical protein	9	161.8	363.2	1.17	2913.2	6537.12	0.19	1
MAB_4595c	-	Putative Mce family protein	11	79.7	198.5	1.32	1752.8	4367.05	0.19	1
MAB_3713c	-	hypothetical protein	9	67.5	309.4	2.2	1215.4	5569.81	0.19	1
MAB_2926c	-	Putative oxidoreductase (molybdopterin dehydrogenase?)	15	9.2	43.7	2.26	274.6	1311.49	0.19	1
MAB_4561	-	Conserved hypothetical protein (pirin?)	12	64.5	323.2	2.33	1548	7756.93	0.19	1
MAB_2016	-	hypothetical protein	5	13.5	0	-3.86	135.2	0	0.2	1
MAB_0632c	-	Putative cation antiporter subunit	7	62.7	9.9	-2.67	877.1	137.95	0.2	1
MAB_1130	-	hypothetical protein	13	10.7	1.9	-2.48	278.1	49.9	0.2	1
MAB_3925	-	hypothetical protein	3	188.3	47.4	-1.99	1129.6	284.7	0.2	1
MAB_1664c	-	hypothetical protein	6	218.9	62.9	-1.8	2627.1	754.36	0.2	1
MAB_1498c	-	Putative GntR-family transcriptional regulator	13	37.7	11.1	-1.77	981.4	287.63	0.2	1
MAB_0951	-	Putative aminoglycoside phosphotransferase	12	30.7	9.7	-1.66	735.8	233.2	0.2	1
MAB_4168	-	hypothetical protein	18	114.4	40	-1.52	4118	1439.88	0.2	1
MAB_2901c	-	Conserved hypothetical protein (thioesterase?)	11	55.4	19.7	-1.49	1219	433.61	0.2	1
MAB_4629	-	hypothetical protein	5	343.4	136.1	-1.34	3433.5	1360.97	0.2	1
MAB_1399	-	Probable peptidase	18	46	20.9	-1.14	1656.1	751.32	0.2	1
MAB_4741c	-	Putative terminal quinol oxidase, subunit I	23	68.8	34.5	-1	3164.9	1585.08	0.2	1
MAB_0103	-	Probable monooxygenase EthA	36	130.6	69.6	-0.91	9405.1	5009.35	0.2	1
MAB_3147c	-	Probable conserved polyketide synthase associated protein	19	138.6	74.4	-0.9	5266.8	2828.63	0.2	1
MAB_4064	-	Major facilitator family transporter	28	158.3	88.2	-0.84	8865.2	4938.92	0.2	1
MAB_0496c	-	hypothetical protein	8	216.5	122.4	-0.82	3463.3	1958.12	0.2	1
MAB_2625c	-	Branched-chain amino acid ABC transporter (LivH)	22	216.7	137.6	-0.66	9536.2	6054.28	0.2	1
MAB_0845	-	Probable fatty-acid-CoA racemase Far	12	300.8	437.3	0.54	7218.1	10494.5	0.2	1
MAB_0036c	-	Probable cell division protein RodA	22	304.7	478.5	0.65	13405	21051.9	0.2	1
MAB_1027	-	hypothetical protein	14	288	467.4	0.7	8064.9	13087.8	0.2	1
MAB_0984c	-	Putative transcriptional regulator, TetR family	10	66.8	122.8	0.88	1336.1	2455.7	0.2	1
MAB_1408c	-	Putative short-chain dehydrogenase/reductase	15	52.3	97.3	0.9	1569	2919.54	0.2	1
MAB_2318c	-	Conserved hypothetical protein (esterase?)	18	74.6	145.5	0.96	2685.5	5239.01	0.2	1
MAB_3239c	-	Probable nitrogen regulatory protein P-II	6	99.5	195	0.97	1194.6	2340.15	0.2	1
MAB_1195	-	Probable cystathionine beta-synthase	22	40.7	86	1.08	1790.5	3782.76	0.2	1
MAB_0532	-	Hypothetical protein	10	157.9	337	1.09	3158.2	6739.65	0.2	1
MAB_3486	-	Probable acyl-CoA dehydrogenase	11	132	289.2	1.13	2904.8	6361.31	0.2	1
MAB_1937	-	Putative peptide monooxygenase	25	45.9	105.4	1.2	2293.5	5270.56	0.2	1
MAB_4798	-	hypothetical protein	2	231.8	951	2.04	927.3	3803.95	0.2	1
MAB_0843	-	Hypothetical protein	7	32.3	133.4	2.05	452.1	1867.66	0.2	1
MAB_4790	-	Possible oxidoreductase	13	43.6	208.4	2.26	1134	5417.23	0.2	1
MAB_1088	-	Possible ribosomal-protein-alanine acetyltransferase RimJ	4	15.7	113.8	2.86	125.7	910.16	0.2	1
MAB_4021c	-	hypothetical protein	5	1.7	72.6	5.44	16.7	726.03	0.2	1
MAB_4786c	-	Hypothetical protein	3	280.9	45.2	-2.63	1685.4	271.45	0.21	1
MAB_3408c	-	hypothetical protein	8	27.8	5.7	-2.29	444.5	90.76	0.21	1
MAB_3845c	-	hypothetical protein	10	141.9	41.9	-1.76	2838.4	838.68	0.21	1
MAB_0551	-	hypothetical protein	10	208	82.1	-1.34	4160.1	1641.84	0.21	1
MAB_0763c	-	Probable oxidoreductase	17	61.4	25.6	-1.26	2089	870.9	0.21	1
MAB_3295	-	Putative transcriptional regulator, IclR family	8	44.5	19.5	-1.19	712.3	312.43	0.21	1
MAB_1456c	-	Conserved hypothetical protein (cobalamin adenosyltransferase?)	13	284.9	140.6	-1.02	7406.4	3656.5	0.21	1
MAB_3641	-	Putative thiosulfate sulfurtransferase	16	173.3	91	-0.93	5545.6	2911.87	0.21	1
MAB_2568	-	Putative arsenate reductase or tyrosine phosphatase	11	149.7	81	-0.89	3293.7	1780.9	0.21	1
MAB_0378	-	Probable lipid-transfer protein Ltp1/thiolase	18	227.7	131.9	-0.79	8197.9	4750.18	0.21	1
MAB_0197	-	Putative alkylhydroperoxidase AhpD core	10	584.3	349.6	-0.74	11685.1	6992.03	0.21	1
MAB_0012c	-	Hypothetical protein	8	588.9	355.6	-0.73	9421.9	5690.27	0.21	1
MAB_4432	-	Hypothetical protein	21	333.6	225.4	-0.57	14009.9	9466.98	0.21	1
MAB_1122c	-	Conserved hypothetical protein (glycosyl transferase?)	31	0.1	0	-0.14	6.4	0	0.21	1
MAB_1260c	-	Probable carbon starvation protein (CstA)	27	207	275.7	0.41	11180	14887.9	0.21	1
MAB_3622c	-	Putative quinone oxidoreductase	18	252.2	395.1	0.65	9079.2	14224	0.21	1
MAB_4607c	-	hypothetical protein	19	374.8	644.1	0.78	14242.8	24475.1	0.21	1
MAB_3431c	-	Probable isochorismatase hydrolase	11	128.1	221.4	0.79	2818.7	4870.18	0.21	1
MAB_0507	-	hypothetical protein	24	163	283.1	0.8	7825.4	13591	0.21	1
MAB_3917c	-	hypothetical protein	7	138.8	244	0.81	1943.6	3415.58	0.21	1
MAB_3487	-	Probable acyl-CoA dehydrogenase	15	77.5	140	0.85	2325.6	4199.9	0.21	1
MAB_2237c	-	Probable FAD-dependent monooxygenase	14	129.2	235.2	0.86	3616.3	6584.72	0.21	1
MAB_4504c	-	hypothetical protein	15	155.3	305.7	0.98	4660.4	9171.72	0.21	1
MAB_0993c	-	Putative transcriptional regulator, LysR family	16	115.9	231.1	1	3707.6	7394.36	0.21	1
MAB_3790	-	Hypothetical protein	22	100.5	215.8	1.1	4421.9	9496.55	0.21	1
MAB_3425c	-	Putative cobalamin synthesis protein	13	60.9	132.5	1.12	1583.4	3445.14	0.21	1
MAB_4499	-	Putative two-component system sensor kinase	26	24.8	55.1	1.15	1287.4	2865.26	0.21	1
MAB_4484	-	Probable aldehyde dehydrogenase	17	81.4	184.4	1.18	2766	6270.83	0.21	1
MAB_3008	-	Probable polyphosphate glucokinase PpgK	7	80.4	201.6	1.33	1126	2821.89	0.21	1
MAB_4795c	-	Putative transcriptional regulator, LysR family	15	21.8	61.2	1.49	654.9	1835.75	0.21	1
MAB_3667	-	hypothetical protein	11	115.6	346.4	1.58	2542.7	7621.33	0.21	1
MAB_0090c	-	Probable oxidoreductase EphD	8	47.4	160.1	1.76	757.8	2560.86	0.21	1
MAB_1483	-	hypothetical protein	7	132.4	553.7	2.06	1854.2	7751.28	0.21	1
MAB_2702c	-	DNA polymerase IV family	21	9	50.8	2.49	379.8	2133.39	0.21	1
MAB_4080c	-	hypothetical protein	4	0.3	11.6	5.1	2.7	93.18	0.21	1
MAB_2217	-	Sulfonate ABC transporter, ATP-binding subunit SsuB	9	52.1	0	-5.73	938.1	0	0.22	1
MAB_0603c	-	Possible 2-nitropropane dioxygenase	6	13.7	0	-3.88	164.9	0	0.22	1
MAB_4952c	-	hypothetical protein	6	11.6	0	-3.65	138.7	0	0.22	1
MAB_0955c	-	Probable sensor histidine kinase PrrB	14	7.5	0	-3.08	209.3	0	0.22	1
MAB_0545	-	Protein lsr2 precursor	5	26.6	3.6	-2.88	266.1	36.16	0.22	1
MAB_3339	-	Putative sensory transduction protein	8	121.2	28.5	-2.09	1939.5	455.51	0.22	1
MAB_2979	-	Conserved hypothetical protein (peptide methionine sulfoxide reductase-related protein)	6	149.7	46.7	-1.68	1796.9	560.45	0.22	1
MAB_0383c	-	Putative transcriptional regulator, PadR-like	5	64.1	20.8	-1.63	641	207.52	0.22	1
MAB_4266c	-	hypothetical protein	12	64	24.1	-1.41	1536.6	577.43	0.22	1
MAB_3296	-	Conserved hypothetical protein (pyridoxamine 5'-phosphate oxidase-related	7	99.4	38.5	-1.37	1391.1	539.39	0.22	1
MAB_3444c	-	hypothetical protein	16	28	11	-1.34	894.6	352.81	0.22	1
MAB_3835c	-	Probable coenzyme PQQ synthesis protein E PqqE	19	62	26.3	-1.24	2356.7	1001.06	0.22	1
MAB_2607	-	Putative flavin-containing monooxygenase	32	70.3	33.4	-1.08	4500.4	2134.95	0.22	1
MAB_2300	-	Putative membrane protein, MmpS	8	373.3	197.9	-0.92	5972.4	3165.66	0.22	1
MAB_0330	-	Beta-lactamase	20	157.8	89.4	-0.82	6311	3577.53	0.22	1
MAB_2170	-	Conserved hypothetical protein (proteasome component?)	17	145.6	85.3	-0.77	4948.9	2900.23	0.22	1
MAB_2035	-	Possible conserved polyketide synthase associated protein	33	224	151.7	-0.56	14781.7	10011.7	0.22	1
MAB_3498c	-	hypothetical protein	60	79.4	58	-0.45	9525.5	6962.11	0.22	1
MAB_2210c	-	Putative membrane protein, MmpL family	45	300.6	389.9	0.38	27054.8	35090	0.22	1
MAB_2681	-	Probable malate:quinone oxidoreductase	24	245.8	357.9	0.54	11796.6	17179.7	0.22	1
MAB_0945	-	Putative drug resistance transporter, EmrB/QacA family	21	197.5	315.6	0.68	8293.8	13255.3	0.22	1
MAB_4421	-	Putative succinate dehydrogenase	20	121.8	202.8	0.74	4870.1	8110.05	0.22	1
MAB_0065c	-	Probable acyl-CoA dehydrogenase (FadE)	19	224.6	379.8	0.76	8535.5	14431.3	0.22	1
MAB_1317	-	hypothetical protein	5	329	568.3	0.79	3289.7	5683.04	0.22	1
MAB_1252	-	hypothetical protein	10	200.4	404.6	1.01	4008.9	8092.63	0.22	1
MAB_3927c	-	Probable protease HtpX homolog	11	254.2	583.2	1.2	5592.4	12830.2	0.22	1
MAB_1911c	-	hypothetical protein	13	151.8	354.7	1.22	3947.8	9221.57	0.22	1
MAB_4638	-	Galactokinase (GalK)	17	29.5	74.5	1.34	1001.8	2533.4	0.22	1
MAB_2287	-	Putative metal dependent phosphohydrolase	15	10.9	33.2	1.61	326	994.97	0.22	1
MAB_1298c	-	hypothetical protein	6	170.3	540.2	1.67	2043.4	6482.39	0.22	1
MAB_3469	-	MutT/NUDIX family protein	6	20.2	88.3	2.13	242.5	1060.02	0.22	1
MAB_0377	-	Putative transcriptional regulator, TetR family	6	37.1	230	2.63	445.2	2759.98	0.22	1
MAB_1254c	-	Probable exodeoxyribonuclease VII small subunit	3	0	22.5	4.56	0	135.2	0.22	1
MAB_1563	-	hypothetical protein	13	30.5	3.6	-3.08	794.2	93.92	0.23	1
MAB_3283c	-	Uracil-DNA glycosylase (UDG)	9	57.7	14.3	-2.01	1038.5	257.76	0.23	1
MAB_3669	-	hypothetical protein	11	135.9	34.9	-1.96	2989.3	768.18	0.23	1
MAB_3155c	-	Probable cobyrinic acid A,C-diamide synthase (CobB)	22	29.3	7.9	-1.89	1289.9	348	0.23	1
MAB_1674c	-	Putative amidase AmiA2	8	57.4	15.9	-1.85	918.1	253.97	0.23	1
MAB_1245c	-	Hypothetical protein	3	152.9	52.6	-1.54	917.5	315.71	0.23	1
MAB_1506c	-	Conserved hypothetical protein (MaoC-like dehydratase)	7	173.7	61.1	-1.51	2432.3	855.07	0.23	1
MAB_4788c	-	hypothetical protein	6	268.2	94.4	-1.51	3217.9	1132.66	0.23	1
MAB_0054c	-	Probable cyanate hydratase (Cyanase)	8	132.3	49	-1.43	2116.5	783.77	0.23	1
MAB_3702	-	Probable tRNA/rRNA methyltransferase SpoU	8	65.3	28.1	-1.21	1044.8	450.29	0.23	1
MAB_4719c	-	Hypothetical protein	2	536.4	232.2	-1.21	2145.7	928.66	0.23	1
MAB_4619	-	Probable citrate synthase	18	32.1	14.2	-1.17	1155.7	512.15	0.23	1
MAB_4509c	-	hypothetical protein	34	44.9	20.3	-1.14	3050.3	1381.75	0.23	1
MAB_4776c	-	Putative transcriptional regulator, TetR family	12	99.4	47.5	-1.07	2384.8	1139.4	0.23	1
MAB_4306	-	Putative transglutaminase-like protein	10	126.3	65.1	-0.95	2525.6	1302.91	0.23	1
MAB_1921	-	Glutamate-ammonia-ligase adenylyltransferase GlnE	31	35.5	19.3	-0.88	2199.3	1196.78	0.23	1
MAB_2093	-	UBA/THIF-type NAD/FAD binding fold	26	214.8	132.2	-0.7	11171.4	6874.47	0.23	1
MAB_2545c	-	Hypothetical nitrilase/cyanide hydratase and apolipoprotein N-acyltransferase	24	240.3	149.7	-0.68	11532.5	7187.91	0.23	1
MAB_2775c	-	Conserved hypothetical protein (metallopeptidase?)	19	202.3	304.6	0.59	7688.5	11573.5	0.23	1
MAB_1248	-	Probable RNA polymerase sigma factor	10	79.4	135	0.77	1588	2700.81	0.23	1
MAB_2191c	-	Probable 5'-3' exonuclease	13	208.6	380.6	0.87	5422.9	9896.3	0.23	1
MAB_4933	-	hypothetical protein	6	495.5	904.2	0.87	5946.4	10850.2	0.23	1
MAB_2119c	-	Putative polyketide synthase MbtD	42	21.5	43.7	1.02	1805.1	3669.19	0.23	1
MAB_4322	-	Aldehyde dehydrogenase family protein	16	82.8	175.6	1.08	2650.7	5618.65	0.23	1
MAB_4553	-	Probable alternative RNA polymerase sigma factor SigG	14	103.6	227.2	1.13	2899.4	6362.68	0.23	1
MAB_0768	-	hypothetical protein	6	181.7	421.2	1.21	2180	5054.3	0.23	1
MAB_0701	-	Probable M18-family aminopeptidase 2	14	20.6	49.2	1.25	577.9	1377.16	0.23	1
MAB_0678	-	Probable transcriptional regulator, LysR family	11	127	312.3	1.3	2793.1	6870.23	0.23	1
MAB_0846	-	Putative lipase/esterase	10	167.3	436.5	1.38	3346.5	8729.93	0.23	1
MAB_1947	-	hypothetical protein	6	219.8	581.5	1.4	2637.1	6978.58	0.23	1
MAB_2114c	-	Luciferase-like	13	74.6	201.9	1.44	1940.5	5248.78	0.23	1
MAB_2701	-	Probable L-asparaginase	6	66.9	184.4	1.46	803	2213	0.23	1
MAB_2479c	-	hypothetical protein	8	35.3	98.6	1.48	565.1	1577.1	0.23	1
MAB_3230c	-	hypothetical protein	8	35.2	112.1	1.67	562.9	1793.28	0.23	1
MAB_1418	-	Hypothetical protein	6	188.3	643.1	1.77	2260.1	7716.82	0.23	1
MAB_1946	-	hypothetical protein	3	70.5	0	-6.16	422.8	0	0.24	1
MAB_2602c	-	Putative transcriptional regulator, ArsR family	4	66.2	13.6	-2.29	529.7	108.48	0.24	1
MAB_2365	-	Hypothetical MutT/nudix family protein	10	163.5	42.3	-1.95	3270.2	845.09	0.24	1
MAB_4625	-	Putative transcriptional regulator, TetR family	11	207.7	61.1	-1.77	4568.4	1344.14	0.24	1
MAB_3948	-	hypothetical protein	11	27.6	8.7	-1.67	608	190.78	0.24	1
MAB_4697	-	hypothetical protein	14	41.6	13.9	-1.59	1165.5	388.11	0.24	1
MAB_1645	-	Hypothetical protein	11	186.9	73.2	-1.35	4112.5	1611.18	0.24	1
MAB_2594	-	Hypothetical protein	5	201.9	89	-1.18	2018.9	890.49	0.24	1
MAB_2512	-	Conserved hypothetical protein (sulfate transporter/antisigma-factor antagonist STAS?)	11	93.1	42.4	-1.13	2048.6	932.86	0.24	1
MAB_3418	-	Putative transcriptional regulator, TetR family	7	278.5	135.6	-1.04	3899.5	1898.19	0.24	1
MAB_4391	-	Hypothetical protein	9	81.4	40	-1.02	1465	720.06	0.24	1
MAB_0486c	-	ATP-dependent RNA helicase, DEAD/DEAH box family	48	16.6	9.1	-0.87	1594.7	870.96	0.24	1
MAB_1362	-	Probable alternative RNA polymerase sigma factor	19	180.3	111.5	-0.69	6853.2	4237.54	0.24	1
MAB_0948c	-	Conserved hypothetical protein (phytoene dehydrogenase?)	21	78.8	127.1	0.69	3309.6	5339.84	0.24	1
MAB_0760c	-	hypothetical protein	16	99.2	162.1	0.71	3174.1	5186.73	0.24	1
MAB_4730	-	Putative LysR-family transcriptional regulator	11	250	413.7	0.73	5500.9	9100.86	0.24	1
MAB_0832	-	Putative transcriptional regulator, TetR family	13	26.4	55.7	1.08	686.9	1447.34	0.24	1
MAB_4441	-	Putative oxidoreductase	27	412.5	968.5	1.23	22277.1	52296.5	0.24	1
MAB_1902	-	Putative aminotransferase CobC	11	36.1	87.4	1.28	793.3	1921.81	0.24	1
MAB_3191	-	hypothetical protein	7	31.6	78.7	1.32	442.6	1102.42	0.24	1
MAB_2999c	-	Possible alternative RNA polymerase SigI	10	32.1	89.6	1.48	642.7	1792.13	0.24	1
MAB_4685	-	Possible glycosyl transferase	6	53	151.7	1.52	635.9	1820.67	0.24	1
MAB_3982	-	hypothetical protein	8	82	305.2	1.9	1311.9	4883.41	0.24	1
MAB_4679	-	Putative dioxygenase	9	26.2	147.4	2.49	471.8	2653.36	0.24	1
MAB_1874	-	Putative oxidoreductase	6	0.5	142.8	8.3	5.4	1713.97	0.24	1
MAB_4622c	-	hypothetical protein	10	67.4	3.4	-4.32	1347.6	67.51	0.25	1
MAB_3832c	-	Conserved hypothetical protein (creatininase?)	9	76.2	5.2	-3.88	1371.9	92.87	0.25	1
MAB_1692	-	Putative polyketide synthase Pks16/acyl-CoA synthetase	23	6.6	2.1	-1.64	302.2	96.86	0.25	1
MAB_0573	-	Putative glycerophosphoryl diester phosphodiesterase precursor (GlpQ)	14	114.1	40.4	-1.5	3194.6	1132.2	0.25	1
MAB_2580c	-	Hypothetical protein	4	99.8	38.6	-1.37	798.3	308.56	0.25	1
MAB_3457	-	hypothetical protein	11	29.8	11.5	-1.37	655.2	253.01	0.25	1
MAB_2475c	-	Conserved hypothetical protein (Activator of Hsp90 ATPase 1-like?)	9	50.4	22.3	-1.18	908	400.93	0.25	1
MAB_0028c	-	hypothetical protein	1	763.2	349.2	-1.13	1526.4	698.39	0.25	1
MAB_4603c	-	Probable oxidoreductase	18	132.4	74.9	-0.82	4767.1	2694.77	0.25	1
MAB_4061c	-	hypothetical protein	16	169	98.8	-0.78	5409.2	3160.32	0.25	1
MAB_4771	-	Putative adenylate cyclase	15	290.1	177.5	-0.71	8702.5	5326	0.25	1
MAB_0401	-	acyltransferase	18	983.2	619.7	-0.67	35394.7	22310.4	0.25	1
MAB_2706c	-	Putative transporter	19	224.3	154.4	-0.54	8523.8	5865.58	0.25	1
MAB_2222c	-	Probable peptidase	36	153.1	252.6	0.72	11023	18189.1	0.25	1
MAB_2102	-	Probable peptidase	13	55.3	102.7	0.89	1437	2669.31	0.25	1
MAB_0217c	-	Probable cysteine desulfurase	23	74.9	139.8	0.9	3444	6430.82	0.25	1
MAB_4125	-	Putative nitrilotriacetate monooxygenase	23	32.5	61.5	0.92	1496.2	2828.03	0.25	1
MAB_4208	-	Putative succinate-semialdehyde dehydrogenase	14	66.7	126.6	0.92	1867.6	3545.68	0.25	1
MAB_1851	-	Probable acyl-CoA dehydrogenase FadE	14	146.6	278.4	0.93	4103.8	7795.11	0.25	1
MAB_4092	-	hypothetical protein	8	66.6	130.1	0.97	1065.7	2081.31	0.25	1
MAB_1007c	-	Putative MCE family protein	10	52.2	110.4	1.08	1044.9	2208.34	0.25	1
MAB_2225c	-	Probable peptidase	19	49.3	115.4	1.23	1872.7	4386.87	0.25	1
MAB_1328	-	Probable aminotransferase	23	7	19	1.45	320.4	873.46	0.25	1
MAB_3054c	-	hypothetical protein	10	29.2	81.3	1.47	584.9	1625.53	0.25	1
MAB_0885c	-	Hypothetical lipoprotein lpqH precursor	6	70.6	225.6	1.68	847.4	2706.89	0.25	1
MAB_2871c	-	hypothetical protein	8	100.7	324.4	1.69	1611.7	5189.85	0.25	1
MAB_3253c	-	Potassium-transporting ATPase B chain	26	9.2	32.5	1.83	476.6	1689.6	0.25	1
MAB_4723c	-	Transcriptional regulator, MerR family	9	54.3	194.2	1.84	977.1	3494.97	0.25	1
MAB_1180c	-	Hypothetical protein	3	81.8	341.6	2.06	491	2049.5	0.25	1
MAB_1625	-	hypothetical protein	7	32	286.6	3.16	447.6	4012.73	0.25	1
MAB_2142	-	NADH-quinone oxidoreductase, I subunit NuoI	15	30.3	10.6	-1.51	909.8	319.35	0.26	1
MAB_0604c	-	Putative CoA-transferase beta subunit	12	53.6	19.6	-1.45	1287.2	471.23	0.26	1
MAB_4548	-	Probable O-methyltransferase	9	162.4	63.3	-1.36	2922.4	1140.23	0.26	1
MAB_0161	-	Probable transcriptional regulator, LysR family	13	127.3	53.3	-1.26	3309.7	1385.84	0.26	1
MAB_4243c	-	Conserved hypothetical protein (Rhodanese-like)	3	202.3	85.5	-1.24	1213.7	513.06	0.26	1
MAB_4556c	-	Hypothetical protein	11	94.2	41.9	-1.17	2072.2	921.34	0.26	1
MAB_4238c	-	Putative amino acid ABC transporter, permease protein	15	72.9	37.8	-0.95	2185.5	1133.91	0.26	1
MAB_2629	-	hypothetical protein	13	137.2	78.8	-0.8	3566.2	2049.56	0.26	1
MAB_4002c	-	Putative acyltransferase	14	139	88.6	-0.65	3892.1	2480.41	0.26	1
MAB_1342	-	Probable fatty-acid-CoA ligase FadD	29	111.8	169.9	0.6	6485.3	9851.76	0.26	1
MAB_3640c	-	Conserved hypothetical protein (dihydroorotate dehydrogenase?)	25	64	108.5	0.76	3198.5	5424.15	0.26	1
MAB_4519c	-	Putative two-component system response regulator, LuxR family	8	91.4	156.7	0.78	1462.3	2507.77	0.26	1
MAB_4544c	-	hypothetical protein	15	124.8	217.1	0.8	3742.8	6514.35	0.26	1
MAB_0347	-	Cell division control protein 48 CDC48	21	76.7	137.3	0.84	3222.9	5766.42	0.26	1
MAB_0278c	-	Putative glutamyl-tRNA synthetase or glutamyl-Q tRNA(Asp) synthetase	20	121.1	241.4	0.99	4845.6	9654.12	0.26	1
MAB_4541	-	Putative transcriptional regulator, TetR family	11	92.7	185.4	1	2039.3	4079.8	0.26	1
MAB_2718c	-	hypothetical protein	21	37	81.6	1.14	1553.9	3427.17	0.26	1
MAB_3318	-	Putative regulatory protein	10	20.1	45.7	1.19	401.2	913.46	0.26	1
MAB_0692c	-	Probable sugar transporter	16	7	21.7	1.63	223.8	693.56	0.26	1
MAB_3391	-	hypothetical protein	7	30.7	108.4	1.82	429.9	1517.1	0.26	1
MAB_0672c	-	hypothetical protein	6	19.6	72.1	1.88	235.7	865.51	0.26	1
MAB_2469	-	hypothetical protein	3	17.7	254.7	3.85	106.1	1528.39	0.26	1
MAB_0751c	-	Phosphate transport system protein PhoU	8	12.7	0	-3.78	203.8	0	0.27	1
MAB_3228c	-	hypothetical protein	5	10.4	0	-3.51	103.6	0	0.27	1
MAB_1497c	-	Putative regulatory protein, TetR family	9	17.8	2.1	-3.09	319.7	37.63	0.27	1
MAB_0737c	-	hypothetical protein	7	23.9	3.8	-2.66	334.9	52.83	0.27	1
MAB_2274c	-	hypothetical protein	7	36.4	7.7	-2.23	509	108.17	0.27	1
MAB_2034	-	Probable malonyl CoA-acyl carrier protein transacylase	8	30.4	8.1	-1.91	486.3	129.14	0.27	1
MAB_0286	-	hypothetical protein	7	85.9	30	-1.52	1202.4	419.47	0.27	1
MAB_1172c	-	hypothetical protein	5	236.7	84.9	-1.48	2367.1	849.44	0.27	1
MAB_3527	-	Putative transcriptional regulator, TetR family	10	93.5	41.6	-1.17	1871	832.88	0.27	1
MAB_0974	-	hypothetical protein	19	15.2	6.9	-1.15	579.1	261.1	0.27	1
MAB_4643c	-	Amidase family protein	22	42.8	19.3	-1.15	1884.8	848.47	0.27	1
MAB_3825	-	Cytochrome P450	14	178.8	85.5	-1.06	5005.1	2392.83	0.27	1
MAB_1190	-	hypothetical protein	11	94.2	50.7	-0.89	2071.9	1115.31	0.27	1
MAB_4667	-	Putative amidohydrolase	16	265.8	165.7	-0.68	8506.6	5303.04	0.27	1
MAB_0016	-	hypothetical protein	33	341.9	270.9	-0.34	22564.2	17882.1	0.27	1
MAB_2682c	-	hypothetical protein	12	195.9	279.6	0.51	4700.9	6710.44	0.27	1
MAB_3034	-	Probable hydrolase	16	86.2	146.1	0.76	2757.1	4676.21	0.27	1
MAB_4443	-	Probable 3-oxoacyl-[acyl-carrier protein] reductase	18	306.6	530.9	0.79	11036.3	19110.7	0.27	1
MAB_1470c	-	Possible lipoprotein peptidase LpqM	19	33.2	58.6	0.82	1263.3	2225.45	0.27	1
MAB_0761c	-	Putative 3-hydroxyacyl-CoA dehydrogenase	17	86.5	161.6	0.9	2942.1	5493.78	0.27	1
MAB_3725c	-	hypothetical protein	11	111.4	211.4	0.92	2450.2	4650.18	0.27	1
MAB_2030	-	Probable 3-oxoacyl-(Acyl-carrier-protein) synthase II KasA	23	22.6	47.9	1.09	1037.9	2202.17	0.27	1
MAB_4059c	-	hypothetical protein	15	23.1	55.8	1.27	693.9	1673.28	0.27	1
MAB_0456	-	Hypothetical protein	1	288.7	875.8	1.6	577.4	1751.52	0.27	1
MAB_3761c	-	hypothetical protein	7	28.6	88.4	1.63	400.8	1236.94	0.27	1
MAB_4539c	-	Putative acyl-CoA carboxylase alpha subunit AccA	31	10.7	38.9	1.86	665.1	2411.01	0.27	1
MAB_3844c	-	Putative short-chain dehydrogenase/reductase	11	15.1	123.5	3.03	332.9	2716.84	0.27	1
MAB_3988c	-	hypothetical protein	3	140.8	15.3	-3.2	844.9	91.81	0.28	1
MAB_4698	-	hypothetical protein	20	27.6	9.6	-1.53	1105.3	382.89	0.28	1
MAB_3747c	-	hypothetical protein	3	173	66.9	-1.37	1037.8	401.25	0.28	1
MAB_2164	-	hypothetical protein	10	216.6	87.2	-1.31	4332.6	1744.51	0.28	1
MAB_2789c	-	Probable ethanolamine ammonia-lyase, light subunit	14	136.8	55.9	-1.29	3831	1564.32	0.28	1
MAB_0659	-	Putative dioxygenase	23	18.4	7.8	-1.23	846.1	360.47	0.28	1
MAB_2202	-	hypothetical protein	5	199.6	84.9	-1.23	1995.6	849.43	0.28	1
MAB_3213c	-	Putative magnesium chelatase	19	76.2	34.9	-1.13	2895.6	1324.42	0.28	1
MAB_4579c	-	Probable NAD(P) transhydrogenase, alpha1 subunit PntAA	8	262.9	128.6	-1.03	4206.2	2057.27	0.28	1
MAB_4599c	-	Putative Mce family protein	16	227.9	115.7	-0.98	7293.4	3703.63	0.28	1
MAB_1243c	-	Hypothetical protein	11	188	95.8	-0.97	4136.9	2107.7	0.28	1
MAB_4712	-	Putative transcriptional regulator, AraC	18	180.6	94.3	-0.94	6500	3395.66	0.28	1
MAB_0634c	-	Putative cation antiporter NADH dehydrogenase subunit	29	60.8	33.2	-0.87	3524.5	1924.2	0.28	1
MAB_0358	-	Hypothetical conserved membrane protein PknM or conserved lipoprotein LppH	10	449.3	259.7	-0.79	8985.4	5194.24	0.28	1
MAB_3898c	-	hypothetical protein	11	213.1	124	-0.78	4688.3	2727.26	0.28	1
MAB_2488c	-	Conserved hypothetical protein (9 kDa antigen)	3	291.9	173.4	-0.75	1751.4	1040.39	0.28	1
MAB_1369	-	Probable citrate lyase beta chain	11	311.7	188.7	-0.72	6857.3	4151.37	0.28	1
MAB_0218c	-	hypothetical protein	12	318.5	194.9	-0.71	7644.6	4677.47	0.28	1
MAB_1508c	-	Putative HTH-type transcriptional regulator	12	147.7	92.2	-0.68	3545.3	2211.97	0.28	1
MAB_0096	-	hypothetical protein	18	263.1	165.5	-0.67	9470	5959.05	0.28	1
MAB_1573c	-	hypothetical protein	15	143.1	91.7	-0.64	4292.2	2749.96	0.28	1
MAB_2605c	-	hypothetical protein	28	63.7	41.2	-0.63	3568.3	2307.83	0.28	1
MAB_4540c	-	Putative acetyl-CoA carboxylase beta subunit AccD	34	130.6	86.8	-0.59	8879.3	5899	0.28	1
MAB_3245	-	hypothetical protein	13	77.5	122	0.65	2015	3171.68	0.28	1
MAB_2590	-	Putative polysaccharide deacetylase	18	28.9	51.1	0.82	1041.5	1840.27	0.28	1
MAB_4521c	-	hypothetical protein	12	63.2	113.8	0.85	1517.2	2731.67	0.28	1
MAB_3193c	-	Putative transcriptional regulator, TetR family	10	136.5	249.6	0.87	2729.7	4991.84	0.28	1
MAB_1005c	-	Putative MCE family protein	19	118.3	229.4	0.96	4494.4	8716.48	0.28	1
MAB_2932c	-	Probable xanthine/uracil permease	27	58.3	120.9	1.05	3148.2	6530.79	0.28	1
MAB_1306	-	Probable formyltetrahydrofolate deformylase	9	47.7	107.4	1.17	858.7	1932.81	0.28	1
MAB_3070	-	Putative short-chain dehydrogenase/reductase	6	120.4	285	1.24	1444.2	3419.77	0.28	1
MAB_2387	-	hypothetical protein	8	132.2	329	1.32	2114.8	5264.01	0.28	1
MAB_4563c	-	Putative Mce family protein	20	31.3	79.6	1.34	1253.6	3183.12	0.28	1
MAB_1192c	-	Probable acyl-CoA thiolase	8	149.7	401.8	1.42	2394.5	6428.15	0.28	1
MAB_1525c	-	Putative transcriptional regulator, TetR family	12	61.1	171.6	1.49	1466.3	4117.91	0.28	1
MAB_0391c	-	hypothetical protein	8	34.3	107.9	1.65	549.4	1726.25	0.28	1
MAB_2927c	-	8-oxoguanine deaminase	19	18.8	64.4	1.77	716.2	2448.95	0.28	1
MAB_3592c	-	Putative medium-chain acyl-CoA ligase	22	41.4	143	1.79	1822.8	6290.69	0.28	1
MAB_2640c	-	Putative multidrug resistance protein	6	86.8	313.9	1.85	1041.4	3766.3	0.28	1
MAB_4444	-	Conserved hypothetical protein (MaoC-like dehydratase)	5	30.8	132.1	2.1	308.4	1321.13	0.28	1
MAB_3156c	-	Probable Cob(I)alamin adenosyltransferase (CobO)	4	9.5	67.8	2.83	76.2	542.18	0.28	1
MAB_0108c	-	Hypothetical protein	1	0	378.7	8.57	0	757.35	0.28	1
MAB_0631c	-	Putative cation antiporter subunit	2	111.1	0	-6.81	444.4	0	0.29	1
MAB_4389	-	Putative regulatory protein, TetR family	9	33.2	3	-3.45	597.4	54.61	0.29	1
MAB_0874c	-	hypothetical protein	7	20.3	4.8	-2.07	283.6	67.5	0.29	1
MAB_3274	-	Hypothetical protein	6	67.2	19.1	-1.82	806.6	228.9	0.29	1
MAB_0576c	-	Putative ABC transporter ATP-binding protein	12	128.2	47.7	-1.43	3076	1144.22	0.29	1
MAB_1261	-	Hypothetical protein	7	167.6	74.5	-1.17	2346.5	1042.55	0.29	1
MAB_4740	-	Possible beta-1,3-glucanase	13	191.9	88	-1.12	4989.4	2287.77	0.29	1
MAB_1932c	-	Probable chaperone protein HchA (Hsp31)	18	149.3	72.1	-1.05	5373.7	2594.25	0.29	1
MAB_3660	-	Purine nucleoside phosphorylase	8	455.4	222.8	-1.03	7285.7	3565.09	0.29	1
MAB_0837c	-	Possible lipid carrier protein or keto acyl-CoA thiolase	19	122.1	63.7	-0.94	4640.6	2418.74	0.29	1
MAB_1293c	-	hypothetical protein	11	143.7	77.8	-0.89	3161.8	1711.42	0.29	1
MAB_0111c	-	hypothetical protein	8	109.1	63.2	-0.79	1745.5	1011.1	0.29	1
MAB_1140	-	Putative polyketide synthase Pks16	20	201.8	118.4	-0.77	8072.6	4734.06	0.29	1
MAB_4680c	-	Putative short-chain dehydrogenase/reductase	12	225.3	134.2	-0.75	5406	3220.52	0.29	1
MAB_3507	-	Putative ABC transporter, ATP-binding protein	10	282.5	169.3	-0.74	5650	3387	0.29	1
MAB_3762	-	hypothetical protein	21	244.8	157.2	-0.64	10280.3	6604.02	0.29	1
MAB_2817c	-	Putative dihydropyrimidinase	29	146.1	103.1	-0.5	8476.2	5977.91	0.29	1
MAB_0852	-	Possible conserved polyketide synthase associated protein PapA2	18	195.8	297.9	0.61	7049.3	10725.1	0.29	1
MAB_0081	-	Putative 3-ketosteroid 1-dehydrogenase or fumarate reductase/succinate dehydrogenase	32	98	158.1	0.69	6270.6	10121.5	0.29	1
MAB_2432c	-	Putative short chain dehydrogenase/reductase	6	260.5	435.2	0.74	3125.5	5222.51	0.29	1
MAB_2100	-	Putative plasmid replication initiator protein	20	82	138	0.75	3279.8	5520.71	0.29	1
MAB_1409c	-	Putative drug antiporter protein precursor	19	91.9	155.5	0.76	3493.4	5910.62	0.29	1
MAB_1107c	-	Hypothetical protein	6	1055.2	1832.1	0.8	12662.7	21984.8	0.29	1
MAB_4611c	-	Putative transcriptional regulator	12	92.4	175.4	0.92	2217.5	4209.01	0.29	1
MAB_1168	-	Conserved hypothetical protein (phosphatase?)	10	80.7	156.7	0.96	1614.4	3134	0.29	1
MAB_0979	-	Putative HTH-type transcriptional regulator MarR	7	107.7	213.8	0.99	1508.3	2993.08	0.29	1
MAB_0261	-	Probable amino acid ABC transporter, substrate binding	17	52.5	109.7	1.06	1783.7	3730.6	0.29	1
MAB_4681c	-	hypothetical protein	7	195.6	424.7	1.12	2737.7	5945.99	0.29	1
MAB_2290	-	Probable transcriptional regulator, TetR	14	37.2	81.4	1.13	1042.9	2279.31	0.29	1
MAB_4112c	-	Putative glycosyltransferase GtfA	19	144.1	323.1	1.17	5475.5	12279.6	0.29	1
MAB_1627	-	Conserved hypothetical protein (ComEC/Rec2-related protein?)	21	39.6	98.5	1.31	1663.7	4136.86	0.29	1
MAB_1576	-	Putative TetR-family transcriptional regulator	6	57.3	154.7	1.43	687.8	1856.81	0.29	1
MAB_0372	-	hypothetical protein	17	19.4	80.3	2.05	660.6	2729.77	0.29	1
MAB_0107c	-	hypothetical protein	9	11.6	51	2.14	208.8	918.08	0.29	1
MAB_3541c	-	acetyl-CoA carboxylase biotin carboxyl carrier protein subunit	1	51.8	0	-5.72	103.5	0	0.3	1
MAB_3288c	-	Glycerol-3-phosphate dehydrogenase, NAD-dependent	13	36.8	7.1	-2.38	957	183.31	0.3	1
MAB_0962	-	Probable cation-transporting ATPase E	27	20.7	4.7	-2.13	1116.1	254.48	0.3	1
MAB_2934	-	Probable Asp/Glu racemase	9	42.4	11.3	-1.91	762.8	203.22	0.3	1
MAB_0251	-	Hypothetical protein	3	149.5	46	-1.7	897.2	275.75	0.3	1
MAB_1906	-	Pyridoxamine 5'-phosphate oxidase-related	12	44.7	13.7	-1.7	1072.3	328.9	0.3	1
MAB_1668	-	PhoH-like protein	10	44.2	15	-1.56	883.7	299.57	0.3	1
MAB_0654	-	hypothetical protein	15	19.3	8	-1.27	578.1	240.14	0.3	1
MAB_1565c	-	Alpha-amylase family protein	28	58.7	25.4	-1.21	3288.3	1422.16	0.3	1
MAB_1141c	-	3-oxoacyl-ACP synthase III	15	100.8	50	-1.01	3024.5	1499.63	0.3	1
MAB_2603c	-	Probable conserved integral membrane protein	4	448.6	224	-1	3588.9	1792.16	0.3	1
MAB_4568c	-	Putative Mce family protein	11	109.6	55.9	-0.97	2411.1	1228.85	0.3	1
MAB_1545c	-	Probable sulfate adenylate transferase, subunit 2 (CysD)	15	52.9	27.5	-0.94	1586.3	824.78	0.3	1
MAB_2221	-	Putative pyridoxamine 5'-phosphate oxidase-related protein	10	247.8	134.9	-0.88	4956.2	2697.05	0.3	1
MAB_3417c	-	Probable NADPH-dependent FMN reductase	4	619.7	384.7	-0.69	4957.4	3077.49	0.3	1
MAB_2013c	-	hypothetical protein	13	328.2	204.2	-0.68	8533.9	5309.98	0.3	1
MAB_2456	-	hypothetical protein	31	82.1	52.2	-0.65	5088.9	3234.22	0.3	1
MAB_0080c	-	Putative oxygenase	29	99.7	63.8	-0.64	5784.6	3700.42	0.3	1
MAB_1381	-	Putative oxidoreductase EphD	18	117.4	75.5	-0.64	4227.8	2717.32	0.3	1
MAB_2960	-	hypothetical protein	35	173.8	229.9	0.4	12167.2	16091.3	0.3	1
MAB_0141c	-	Putative esterase	38	231.2	361	0.64	17567.6	27432.3	0.3	1
MAB_4575	-	Probable low temperature requirement protein A	17	279.2	437.4	0.65	9492.2	14873	0.3	1
MAB_1173c	-	hypothetical protein	5	84.2	148.4	0.82	842.4	1483.99	0.3	1
MAB_1273	-	Possible cysteine synthase A CysK2	22	73.9	133	0.85	3249.5	5852.83	0.3	1
MAB_3039c	-	Hypothetical phosphinothricin N-acetyltransferase	14	85.4	156.2	0.87	2390.7	4372.45	0.3	1
MAB_2238	-	Putative transcription regulator, LysR family	9	122.2	229.9	0.91	2199.9	4137.6	0.3	1
MAB_1396	-	Probable drug resistance transporter, EmrB/QacA subfamily	24	36.9	72	0.97	1769.4	3456.97	0.3	1
MAB_1082c	-	Hypothetical large-conductance mechanosensitive channel	3	280.9	554.3	0.98	1685.3	3326.01	0.3	1
MAB_2331	-	hypothetical protein	11	133.1	283.1	1.09	2928.2	6228.15	0.3	1
MAB_0636c	-	Putative cation antiporter NADH dehydrogenase subunit	47	21.8	48.7	1.16	2048.3	4575.08	0.3	1
MAB_1371	-	hypothetical protein	8	85.2	197.5	1.21	1364	3159.45	0.3	1
MAB_4497	-	Hypothetical protein	13	25.5	59.1	1.22	662.2	1537.88	0.3	1
MAB_0259c	-	Putative short-chain dehydrogenase/reductase	6	207.5	485.6	1.23	2489.8	5827.68	0.3	1
MAB_4932c	-	hypothetical protein	6	103.2	278.4	1.43	1238.1	3341.38	0.3	1
MAB_1578c	-	Hypothetical transcriptional regulator, TetR	10	36.9	104.1	1.5	737.7	2081.46	0.3	1
MAB_2812	-	Putative transcriptional regulator, TetR family	7	87.6	259.7	1.57	1226.9	3636.44	0.3	1
MAB_3712c	-	hypothetical protein	15	12.4	38.3	1.63	371.5	1150.14	0.3	1
MAB_2309c	-	Putative transcriptional regulator	10	40.9	131	1.68	817.7	2619.84	0.3	1
MAB_2864c	-	hypothetical protein	9	6	26.6	2.16	107.6	479.33	0.3	1
MAB_3738c	-	Putative hydrolase alpha/beta fold	10	9.5	78	3.04	189.6	1560.41	0.3	1
MAB_1151	-	Hypothetical protein	1	82.5	0	-6.38	165.1	0	0.31	1
MAB_3026c	-	hypothetical protein	5	108.8	25.8	-2.07	1087.5	258.28	0.31	1
MAB_0835c	-	Putative transcriptional regulator, TetR family	7	88.9	27.1	-1.71	1244.7	379.22	0.31	1
MAB_2860c	-	hypothetical protein	11	72.9	24.7	-1.56	1603.8	542.61	0.31	1
MAB_4610c	-	O-methyltransferase-like	12	31.8	11.7	-1.44	762.8	280.7	0.31	1
MAB_0046	-	Probable PE family protein	3	431.1	176.9	-1.29	2586.5	1061.1	0.31	1
MAB_3340	-	Probable sensor histidine kinase	18	84.8	45.6	-0.9	3054.5	1641.82	0.31	1
MAB_3944	-	hypothetical protein	11	186.8	100.2	-0.9	4109.1	2203.99	0.31	1
MAB_4915c	-	Hypothetical protein	14	259.9	144.4	-0.85	7278.2	4042.26	0.31	1
MAB_2554	-	Hypothetical protein	4	118	67.6	-0.8	944.1	540.82	0.31	1
MAB_0767c	-	Putative transcriptional regulator, AraC family	12	361.3	213.4	-0.76	8671.2	5122.72	0.31	1
MAB_1509	-	hypothetical protein	21	305.4	185.3	-0.72	12826.8	7783.97	0.31	1
MAB_4794	-	Putative transcriptional regulator, AraC family	15	410.7	248.7	-0.72	12320.2	7460.34	0.31	1
MAB_1072c	-	Pobable propionyl-CoA carboxylase beta subunit AccD2	20	51.9	31.9	-0.7	2076.5	1274.94	0.31	1
MAB_3918c	-	Putative oxidoreductase	18	130.2	81.9	-0.67	4686.2	2949.79	0.31	1
MAB_4124	-	Conserved hypothetical protein (GNAT acetyltransferase?)	30	119.8	81.6	-0.55	7188.4	4894.83	0.31	1
MAB_0930	-	Putative ferredoxin/ferredoxin--NADP reductase	16	183.5	261.3	0.51	5871.7	8361.53	0.31	1
MAB_1047c	-	Probable dihydrodipicolinate synthetase DapA	17	143.2	223	0.64	4868.4	7583.08	0.31	1
MAB_2588	-	Hypothetical protein	6	190.7	302.4	0.66	2288.3	3628.28	0.31	1
MAB_2110	-	hypothetical protein	7	151.5	245.9	0.7	2121.4	3443.02	0.31	1
MAB_1022	-	Conserved hypothetical protein (esterase?)	19	70.7	116.7	0.72	2688.5	4435.18	0.31	1
MAB_2869	-	Putative glyoxalase/bleomycin resistance protein	7	157.1	271	0.79	2199	3794.21	0.31	1
MAB_3664	-	hypothetical protein	9	132.9	233.6	0.81	2392.5	4205.23	0.31	1
MAB_4123	-	Probable monooxygenase	27	29.9	52.9	0.82	1614.7	2858.07	0.31	1
MAB_4305	-	hypothetical protein	17	62.3	113.7	0.87	2116.8	3866.57	0.31	1
MAB_2291	-	hypothetical protein	12	27.3	50.2	0.88	654.1	1205.97	0.31	1
MAB_4632	-	Putative short chain dehydrogenase/reductase	10	140	265.3	0.92	2799.6	5306.99	0.31	1
MAB_3495	-	hypothetical protein	6	158.7	304	0.94	1904.7	3647.49	0.31	1
MAB_3693c	-	Possible oxidoreductase	10	145.6	289.4	0.99	2911.2	5788.55	0.31	1
MAB_0125c	-	hypothetical protein	12	40.1	81.4	1.02	961.9	1952.62	0.31	1
MAB_2940	-	Probable allantoicase	17	64.4	133.1	1.05	2189.9	4524.06	0.31	1
MAB_1046c	-	Hypothetical cobalamin synthesis protein P47K/CobW	8	155.1	341.3	1.14	2481.5	5461.07	0.31	1
MAB_1476	-	hypothetical protein	7	229.6	542.4	1.24	3214.5	7594.06	0.31	1
MAB_2293	-	Putative transcriptional regulator, MarR family	13	3.1	7.9	1.34	81.5	206.28	0.31	1
MAB_0633c	-	Putative cation antiporter subunit	8	90.3	242.3	1.42	1444.5	3876.35	0.31	1
MAB_4262	-	Putative membrane protein, MmpS	5	457.7	1320.2	1.53	4576.8	13201.8	0.31	1
MAB_2361	-	DNA repair protein RecN	13	22	73	1.73	570.8	1897.81	0.31	1
MAB_4545	-	Dihydroxy-acid dehydratase (IlvD)	15	19.5	95.4	2.29	586.1	2862.71	0.31	1
MAB_2242	-	Putative nitrate ABC transporter, permease protein	14	2.6	16.6	2.67	72.7	464.42	0.31	1
MAB_3065c	-	hypothetical protein	1	10.4	0	-3.52	20.9	0	0.32	1
MAB_2213	-	Putative thioesterase	13	57.6	20.2	-1.51	1497.5	525.93	0.32	1
MAB_3544	-	hypothetical protein	7	382.8	148.8	-1.36	5359.2	2083.58	0.32	1
MAB_3529	-	hypothetical protein	10	348.3	136.4	-1.35	6966.4	2727.06	0.32	1
MAB_2186	-	hypothetical protein	17	18.2	8.3	-1.12	618.4	283.83	0.32	1
MAB_2622c	-	ABC transporter ATP-binding protein	11	33.5	15.6	-1.11	737.9	342.76	0.32	1
MAB_0368	-	Short-chain dehydrogenase/reductas	8	122.1	65.5	-0.9	1954.1	1048.24	0.32	1
MAB_0754c	-	Probable fatty acid desaturase	12	141.2	78.2	-0.85	3388.4	1877.63	0.32	1
MAB_3158c	-	hypothetical protein	8	260.1	145.3	-0.84	4161.4	2324.79	0.32	1
MAB_0969	-	Putative transcriptional regulator, TetR	13	309.3	173.4	-0.83	8041.7	4509.5	0.32	1
MAB_2679	-	hypothetical protein	17	94.7	54	-0.81	3218.8	1836.64	0.32	1
MAB_0220c	-	Putative phenylalanine aminotransferase	21	90.1	53.6	-0.75	3785	2249.34	0.32	1
MAB_0359	-	Putative fructokinase	15	231.9	143.4	-0.69	6956	4302.8	0.32	1
MAB_4797	-	Hypothetical luciferase-like monooxygenase	21	265.7	164.3	-0.69	11159.8	6901.49	0.32	1
MAB_3599c	-	Putative amino acid permease	21	119.9	81.5	-0.56	5034.4	3423.64	0.32	1
MAB_3698	-	Putative ABC transporter, ATP-binding protein	33	232.5	178.1	-0.38	15342.2	11754.7	0.32	1
MAB_0213c	-	hypothetical protein	14	210	313.4	0.58	5881.3	8774.13	0.32	1
MAB_4726	-	hypothetical protein	15	85.5	130.3	0.61	2566.3	3909.05	0.32	1
MAB_4150c	-	Hypothetical MCE-family protein	14	75.4	120.8	0.68	2111.3	3381.03	0.32	1
MAB_3484c	-	hypothetical protein	7	311.5	561.6	0.85	4361.6	7862.08	0.32	1
MAB_0735	-	Hypothetical protein	7	1039	1935.5	0.9	14546.3	27096.8	0.32	1
MAB_4601c	-	Putative YrbE family protein	10	239.2	460.9	0.95	4784	9218.71	0.32	1
MAB_2993c	-	hypothetical protein	35	0.6	1.1	1.05	38.6	79.97	0.32	1
MAB_4321	-	Possible putrescine oxidase	18	41.7	87.2	1.06	1500	3137.43	0.32	1
MAB_1054	-	Putative ATP-dependent DNA helicase PcrA	42	3.4	7.3	1.1	286.5	614.73	0.32	1
MAB_1178c	-	hypothetical protein	5	434	952.9	1.13	4340.2	9529.3	0.32	1
MAB_4614	-	Alpha/beta hydrolase fold	12	33.7	77.7	1.2	809.8	1865.86	0.32	1
MAB_3852c	-	Putative transcriptional regulator, TetR family	8	71.3	191.2	1.42	1141.1	3059.29	0.32	1
MAB_0246	-	Hypothetical protein	1	172.3	0	-7.44	344.5	0	0.33	1
MAB_2252	-	hypothetical protein	9	36.5	10.1	-1.86	657.6	181.45	0.33	1
MAB_2689	-	acyltransferase	39	3.6	1.5	-1.29	283.7	115.93	0.33	1
MAB_4593c	-	hypothetical protein	6	85.6	39.3	-1.13	1027.6	471.14	0.33	1
MAB_0609c	-	hypothetical protein	13	62.6	28.8	-1.12	1626.6	749.2	0.33	1
MAB_4656	-	Hypothetical protein	11	138.4	65.8	-1.07	3044.1	1447.27	0.33	1
MAB_1214c	-	Probable cytochrome P450	19	38.1	19.5	-0.97	1449.3	741.43	0.33	1
MAB_3389c	-	Probable cytochrome c oxidase polypeptide I	26	22.7	12.3	-0.88	1179.5	641.26	0.33	1
MAB_2955	-	Conserved hypothetical protein (peptidase?)	13	137.8	75.2	-0.87	3583.4	1954.65	0.33	1
MAB_4392	-	hypothetical protein	17	127.1	69.6	-0.87	4322.7	2365.38	0.33	1
MAB_0863	-	hypothetical protein	2	924.5	552	-0.74	3697.9	2208.03	0.33	1
MAB_0354c	-	Oxidoreductase, 2-nitropropane dioxygenase family	11	290.1	186.4	-0.64	6383.1	4100.87	0.33	1
MAB_0583c	-	Putative oxidoreductase	11	158.4	106.7	-0.57	3484.6	2347.39	0.33	1
MAB_4701	-	hypothetical protein	24	161.9	110.1	-0.56	7773.6	5285.64	0.33	1
MAB_0972	-	Putative aldehyde dehydrogenase	28	71.2	51.6	-0.46	3986.6	2891.68	0.33	1
MAB_3703c	-	Error-prone DNA polymerase	63	63.4	85.4	0.43	7992.3	10758.3	0.33	1
MAB_2557c	-	Putative isochorismatase hydrolase EntB	16	147.6	214.4	0.54	4722.5	6861.06	0.33	1
MAB_3937	-	Hypothetical protein	1	227.1	351.7	0.63	454.3	703.41	0.33	1
MAB_0616	-	hypothetical protein	14	78.3	126.4	0.69	2191.6	3540.44	0.33	1
MAB_3847	-	hypothetical protein	14	292.1	475.2	0.7	8177.8	13306.7	0.33	1
MAB_1008c	-	Putative MCE family protein	11	46.7	84.4	0.85	1027.3	1857.32	0.33	1
MAB_1108c	-	hypothetical protein	6	156	293.3	0.91	1871.5	3519.14	0.33	1
MAB_0584	-	hypothetical protein	17	51.9	101.7	0.97	1765.4	3458.21	0.33	1
MAB_3871c	-	Possible ribonucleotide ABC transporter, ATP-binding	12	23.1	45	0.97	553.3	1080.2	0.33	1
MAB_3921c	-	hypothetical protein	19	99.1	196.1	0.98	3766	7449.96	0.33	1
MAB_0126c	-	Possible bacterioferritin BfrB	9	192.1	384.5	1	3457.7	6920.45	0.33	1
MAB_3141	-	Hypothetical protein	7	108.2	223	1.04	1515.3	3121.56	0.33	1
MAB_1914c	-	Probable adenylate cyclase	18	78	165.1	1.08	2809.2	5943.32	0.33	1
MAB_2400	-	hypothetical protein	9	41.2	87.8	1.09	741.3	1579.77	0.33	1
MAB_4744c	-	hypothetical protein	6	62.5	148.8	1.25	749.9	1785.66	0.33	1
MAB_0533	-	Cell division protein FtsH homolog	24	2.8	6.7	1.28	133.5	323.24	0.33	1
MAB_1085c	-	5-formyltetrahydrofolate cyclo-ligase	9	126.7	326.7	1.37	2280.5	5879.71	0.33	1
MAB_3782c	-	Methionine aminopeptidase Map	9	14.5	84.9	2.55	261.1	1529.07	0.33	1
MAB_2518	-	hypothetical protein	1	0	36.4	5.23	0	72.85	0.33	1
MAB_3443	-	Hypothetical protein	4	160.2	31.5	-2.34	1281.9	252.39	0.34	1
MAB_1356	-	hypothetical protein	15	32.5	10.7	-1.61	974.6	320.2	0.34	1
MAB_4311c	-	Putative membrane protein, MmpS family	8	61.9	26.6	-1.22	990.6	424.84	0.34	1
MAB_1888	-	Conserved hypothetical protein (thioesterase?)	10	73.7	33.5	-1.14	1473.7	669.34	0.34	1
MAB_3368c	-	Putative transcriptional regulator, AsnC family	9	40.5	18.5	-1.13	728.2	333.19	0.34	1
MAB_4132	-	Hypothetical protein	3	281.6	134.9	-1.06	1689.5	809.33	0.34	1
MAB_3261c	-	Probable lipoprotein LpqH precursor	7	383.5	191	-1.01	5368.4	2674.35	0.34	1
MAB_2151c	-	Putative cytochrome P450	24	20.7	11.1	-0.9	995.3	532.17	0.34	1
MAB_4171c	-	NADPH-ferredoxin reductase FprA	27	87.8	47.2	-0.9	4739.5	2548.14	0.34	1
MAB_2887	-	hypothetical protein	9	258.8	143.1	-0.86	4658.7	2575.02	0.34	1
MAB_3290	-	Polyphosphate kinase	30	89.8	53.7	-0.74	5390.3	3221.08	0.34	1
MAB_0076	-	2,3-dihydroxybiphenyl 1,2-dioxygenase	13	227.8	137.6	-0.73	5923.4	3577.39	0.34	1
MAB_4709c	-	Putative transcriptional regulator, AraC family	9	269.5	164.9	-0.71	4851.7	2968.17	0.34	1
MAB_0680c	-	hypothetical protein	18	158.1	97.7	-0.69	5690	3515.87	0.34	1
MAB_1032c	-	Conserved hypothetical protein (Ku70/Ku80 beta-barrel domain protein?)	13	267.5	167.4	-0.68	6955.2	4353.23	0.34	1
MAB_3658c	-	Putative peptidase/amidohydrolase	14	216.4	137.6	-0.65	6060.2	3853.58	0.34	1
MAB_2263c	-	General substrate transporter Major facilitator superfamily	25	138.8	98.4	-0.5	6940.4	4920.98	0.34	1
MAB_2101	-	Probable recombinase	28	309.6	246.1	-0.33	17339.7	13779.8	0.34	1
MAB_3588	-	Putative acyl-CoA oxidase	32	90.1	127	0.5	5763.7	8130.21	0.34	1
MAB_2348	-	Possible long-chain acyl-CoA synthase	33	60.9	100.4	0.72	4018.9	6626.68	0.34	1
MAB_1325c	-	Probable NADPH dependent 2,4-dienoyl-CoA reductase FadH	34	61.2	104	0.76	4162.2	7072.22	0.34	1
MAB_2141	-	NADH-quinone oxidoreductase, H subunit NuoH	19	42.5	76.4	0.85	1615	2901.51	0.34	1
MAB_3966c	-	Probable dehydrogenase/reductase	18	28.4	52.3	0.88	1021.8	1883.83	0.34	1
MAB_0811	-	Conserved hypothetical membrane protein (resistance to D-cycloserine?)	14	92.3	175.3	0.93	2584.1	4908.54	0.34	1
MAB_3467c	-	18 kDa antigen (HSP 16.7)	7	60.7	120.6	0.99	849.4	1688.64	0.34	1
MAB_3409c	-	Putative transcriptional regulator, LysR family	7	50.9	141	1.47	712.2	1973.45	0.34	1
MAB_3904	-	hypothetical protein	9	126.4	403.7	1.67	2275.9	7265.99	0.34	1
MAB_1199	-	Probable threonine dehydratase	9	47.6	167.6	1.82	856.2	3017.27	0.34	1
MAB_0409	-	Putative transcriptional regulator WhiB	5	78.6	302.3	1.94	786.2	3022.78	0.34	1
MAB_2171	-	hypothetical protein	1	257.5	1010.1	1.97	515	2020.18	0.34	1
MAB_1301c	-	Hypothetical protein	3	52.1	339.6	2.7	312.8	2037.43	0.34	1
MAB_3166	-	hypothetical protein	2	94.9	0.7	-7.02	379.8	2.94	0.35	1
MAB_4555c	-	Possible glyoxalase/bleomycin resistance protein/ dioxygenase	4	133.9	36.6	-1.87	1071	293.05	0.35	1
MAB_3385	-	hypothetical protein	16	14.7	4.2	-1.8	471.5	135.53	0.35	1
MAB_3856c	-	Putative lipoprotein LprB precursor	7	181.1	63.2	-1.52	2535.3	884.14	0.35	1
MAB_3881	-	Cyclopropane-fatty-acyl-phospholipid synthase 1	18	105.3	57.2	-0.88	3790	2058.03	0.35	1
MAB_4414	-	Putative NAD-binding protein (D-isomer specific 2-hydroxyacid dehydrogenase?)	14	56.6	33.3	-0.77	1585.7	932.73	0.35	1
MAB_4022c	-	Probable oxidoreductase	13	82.7	49.4	-0.74	2150.7	1283.93	0.35	1
MAB_0511c	-	Integral membrane protein TerC (tellurium resistance)	17	122.4	74.2	-0.72	4160.2	2522.63	0.35	1
MAB_4717c	-	Putative Na(+)/H(+) antiporter	19	188.6	119.7	-0.66	7168.1	4546.86	0.35	1
MAB_3987c	-	hypothetical protein	4	1038.4	686.8	-0.6	8307	5494.02	0.35	1
MAB_2507	-	Putative oxidoreductase	12	216.3	148.6	-0.54	5192.4	3565.6	0.35	1
MAB_1570	-	hypothetical protein	13	269.3	342.8	0.35	7002.8	8912.84	0.35	1
MAB_0978	-	Hypothetical protein	12	239.7	327.7	0.45	5752.8	7864.52	0.35	1
MAB_3789c	-	Possible protease IV SppA (endopeptidase IV)	26	103.1	147.3	0.51	5361	7657.86	0.35	1
MAB_4753c	-	Putative metal-dependent phosphohydrolase	12	259.9	409.8	0.66	6236.8	9836.13	0.35	1
MAB_0415	-	hypothetical protein	15	265.3	425	0.68	7959.5	12748.6	0.35	1
MAB_0821	-	Probable 4-aminobutyrate aminotransferase (GabT)	16	91.9	148.4	0.69	2939.7	4747.65	0.35	1
MAB_0262	-	Probable amino acid ABC transporter, ATP-binding	12	91.9	156.4	0.77	2205.9	3754.28	0.35	1
MAB_4083c	-	Heparin-binding hemagglutinin (adhesin)	6	1008.3	1893	0.91	12100.1	22716.4	0.35	1
MAB_4735	-	Putative starvation-induced DNA protecting protein/Ferritin and Dps	5	226.2	437.3	0.95	2261.7	4373.38	0.35	1
MAB_0151c	-	hypothetical protein	21	43.4	91.4	1.07	1822.7	3839.08	0.35	1
MAB_2931c	-	hypothetical protein	10	60.2	134	1.16	1203.3	2680.77	0.35	1
MAB_0058c	-	hypothetical protein	12	54.4	134.3	1.3	1305.6	3222.53	0.35	1
MAB_1688	-	Hypothetical protein	9	24.4	65.4	1.42	439.6	1176.58	0.35	1
MAB_0834	-	Putative enoyl-CoA hydratase/isomerase	13	52.7	159.1	1.6	1369.3	4137.54	0.35	1
MAB_2752	-	Probable ATP-binding protein ABC transporter	12	64	199.4	1.64	1536	4785.38	0.35	1
MAB_2416c	-	Hypothetical protein	1	454.5	0	-8.83	909	0	0.36	1
MAB_1886	-	hypothetical protein	2	307.9	0	-8.27	1231.5	0	0.36	1
MAB_0629	-	Hypothetical protein	4	59.1	0	-5.91	472.8	0	0.36	1
MAB_0610	-	hypothetical protein	5	158.3	23.5	-2.75	1583.1	235.3	0.36	1
MAB_3395	-	Putative transcriptional regulator, TetR	5	40.6	9	-2.17	406	90.24	0.36	1
MAB_1959	-	Probable adenosine kinase CbhK	4	39.5	14.1	-1.48	315.7	112.98	0.36	1
MAB_2313	-	Hypothetical protein	6	61.9	23	-1.43	742.9	276.41	0.36	1
MAB_1463	-	Probable acetyl-CoA acetyltransferase FadA	4	224.1	85	-1.4	1792.8	679.92	0.36	1
MAB_1614	-	Hypothetical protein	6	203.4	86.9	-1.23	2440.3	1042.76	0.36	1
MAB_4426	-	Putative transcription regulator, ArsR family	5	383.8	164.1	-1.23	3838.4	1640.79	0.36	1
MAB_3593	-	Possible Mg2+ transport P-type ATPase C MgtC	12	69	33	-1.07	1656.9	790.88	0.36	1
MAB_3615	-	hypothetical protein	9	128.6	68.9	-0.9	2314.5	1240.99	0.36	1
MAB_2483c	-	Hypothetical protein	4	213.5	119.1	-0.84	1707.7	953.01	0.36	1
MAB_4482	-	Putative phosphotransferase	15	111.1	62.9	-0.82	3334	1885.92	0.36	1
MAB_1460	-	hypothetical protein	9	436	248	-0.81	7847.3	4463.37	0.36	1
MAB_0861	-	hypothetical protein	9	165.3	96	-0.78	2974.8	1727.74	0.36	1
MAB_1838	-	Endonuclease	14	112.1	65.8	-0.77	3140.1	1841.15	0.36	1
MAB_1149	-	Probable transcriptional regulator, TetR family	10	186.3	110.7	-0.75	3727	2214.86	0.36	1
MAB_0093	-	hypothetical protein	18	231.4	165.5	-0.48	8331.9	5959.69	0.36	1
MAB_3479c	-	Putative regulatory protein, IclR family	12	495.3	354.5	-0.48	11888.3	8507.54	0.36	1
MAB_1579	-	Antigen 85-B precursor	21	302.8	245.5	-0.3	12717.1	10310.3	0.36	1
MAB_2467	-	Ubiquinol-cytochrome c reductase cytochrome b subunit	32	101.7	138.3	0.44	6507.7	8854.14	0.36	1
MAB_3503	-	Putative ABC transporter, ATP-binding protein	20	184.6	255.9	0.47	7382	10237.9	0.36	1
MAB_1386	-	Putative esterase/lipase/beta-lactamase	19	227	323.2	0.51	8626.4	12281.6	0.36	1
MAB_0367c	-	hypothetical protein	9	334.2	485.6	0.54	6016.2	8741.36	0.36	1
MAB_3808c	-	Probable dicarboxylic acid transport integral membrane protein KgtP	28	563.9	862.7	0.61	31575.7	48310.8	0.36	1
MAB_1235	-	hypothetical protein	21	280.7	432.5	0.62	11789.5	18165.6	0.36	1
MAB_3255c	-	Formamidopyrimidine-DNA glycosylase (MutM)	12	189.2	293	0.63	4540.6	7032.91	0.36	1
MAB_2482	-	Possible monooxygenase	25	165.5	257.3	0.64	8277.3	12864.9	0.36	1
MAB_4918c	-	Pyruvate dehydrogenase E1 component alpha subunit	13	90.5	144.6	0.68	2353	3759.4	0.36	1
MAB_2391	-	hypothetical protein	15	55.1	89.7	0.7	1654.3	2692.38	0.36	1
MAB_2855c	-	hypothetical protein	10	181.5	300.5	0.73	3630.2	6009.22	0.36	1
MAB_2632	-	Probable ATP-binding protein ABC transporter CydD	21	69	129.1	0.9	2897.6	5420.23	0.36	1
MAB_4655	-	Conserved hypothetical protein (metallophosphoesterase-like)	15	61.3	115.2	0.91	1838.1	3455.88	0.36	1
MAB_4609c	-	Putative acyl-CoA dehydrogenase FadE	21	81.3	153.7	0.92	3416.3	6456	0.36	1
MAB_2271c	-	hypothetical protein	5	316.3	623.8	0.98	3162.8	6238.01	0.36	1
MAB_4054c	-	Conserved hypothetical protein (pyridoxamine 5'-phosphate oxidase?)	12	54	114.3	1.08	1297.1	2742.11	0.36	1
MAB_4058c	-	hypothetical protein	6	124.7	263.2	1.08	1496.1	3158.69	0.36	1
MAB_4577c	-	Probable NAD(P) transhydrogenase, beta subunit PntB	14	110.9	247.7	1.16	3104.6	6935.95	0.36	1
MAB_3777	-	Band 7 protein	12	160.5	389.9	1.28	3851.9	9357.18	0.36	1
MAB_2509c	-	hypothetical protein	5	50.2	125.6	1.32	502.2	1255.79	0.36	1
MAB_2704	-	hypothetical protein	6	111.8	326.4	1.55	1342.2	3917	0.36	1
MAB_0661	-	Putative long chain fatty acid-coA ligase	30	20.3	61.9	1.61	1218.7	3713.86	0.36	1
MAB_3690	-	Hypothetical protein	6	80.2	272.4	1.76	962.2	3268.92	0.36	1
MAB_2288	-	Hypothetical protein	10	5.7	38.2	2.74	114.1	764.63	0.36	1
MAB_3550c	-	hypothetical protein	4	13	0	-3.81	104	0	0.37	1
MAB_1684	-	Diaminobutyrate--2-oxoglutarate aminotransferase	13	17.5	3.7	-2.22	454.7	97.27	0.37	1
MAB_1992c	-	Probable polyprenyl synthetase	11	2.2	0	-1.68	48.6	0	0.37	1
MAB_4662c	-	hypothetical protein	7	108.9	41.8	-1.38	1524.6	584.77	0.37	1
MAB_3279c	-	Putative phosphatase/kinase	15	91.8	38.9	-1.24	2754.7	1167.9	0.37	1
MAB_1912c	-	hypothetical protein	4	341.3	152.9	-1.16	2730.2	1222.97	0.37	1
MAB_2167	-	Putative 3-oxoacyl-ACP synthase III	14	66.7	30.5	-1.13	1866.7	855.24	0.37	1
MAB_2055	-	MaoC-like dehydratase	3	269.6	129.8	-1.05	1617.8	779.08	0.37	1
MAB_1859	-	Probable ABC transporter antibiotic-transport integral membrane protein	13	130.5	64	-1.03	3391.9	1664.87	0.37	1
MAB_2549	-	Hypothetical protein	5	57.7	29.8	-0.95	576.8	298.3	0.37	1
MAB_2417	-	hypothetical protein	5	1096.3	577.7	-0.92	10962.9	5776.89	0.37	1
MAB_4406	-	Isochorismatase/Phenazine biosynthesis protein PhzD	15	300.3	164.9	-0.86	9009.1	4946.82	0.37	1
MAB_0853	-	Probable esterase/lipase LipP	15	147.1	81.8	-0.85	4412.5	2453.98	0.37	1
MAB_0666	-	ESAT-6-like protein (10 kDa antigen)	4	129	72.5	-0.83	1031.6	579.93	0.37	1
MAB_0384	-	hypothetical protein	9	173.1	105.7	-0.71	3116.4	1903.35	0.37	1
MAB_3367	-	Putative fatty-acid-CoA ligase	58	34.8	21.5	-0.7	4041.9	2490.36	0.37	1
MAB_4014	-	hypothetical protein	8	308.4	194.8	-0.66	4933.9	3116.8	0.37	1
MAB_3053	-	Putative glutamate ABC transporter, permease	20	301.2	200.3	-0.59	12049.9	8013.52	0.37	1
MAB_0876	-	hypothetical protein	15	346.1	233	-0.57	10383.2	6990.01	0.37	1
MAB_4440c	-	hypothetical protein	9	278.4	195.1	-0.51	5012	3511.91	0.37	1
MAB_3889	-	Putative triacylglycerol lipase precursor	37	400	316.7	-0.34	29600.5	23434.1	0.37	1
MAB_2389	-	Possible fumarate reductase/succinate dehydrogenase	27	132.4	175.1	0.4	7148.2	9455.31	0.37	1
MAB_1643	-	Putative glycosyl hydrolase	30	159	241.4	0.6	9537	14484.7	0.37	1
MAB_3696c	-	Putative transcriptional regulator	7	423.8	646.1	0.61	5933.7	9044.7	0.37	1
MAB_2123	-	Putative peptide synthetase MbtF	78	11.3	17.9	0.66	1762.1	2793.92	0.37	1
MAB_3662c	-	Uracil phosphoribosyltransferase	8	375.4	603.3	0.68	6007	9652.26	0.37	1
MAB_4247	-	Putative dicarboxylate carrier protein	13	108.7	207.1	0.93	2826.2	5383.75	0.37	1
MAB_1202c	-	hypothetical protein	5	7.9	16.7	1.07	79.3	166.86	0.37	1
MAB_0550	-	hypothetical protein	6	155.7	342.9	1.14	1868.1	4115.09	0.37	1
MAB_3247	-	Hypothetical protein	2	267.9	594.1	1.15	1071.7	2376.46	0.37	1
MAB_3124	-	Probable enoyl-CoA hydratase	6	45.8	104.6	1.19	549.5	1255.66	0.37	1
MAB_3708c	-	hypothetical protein	10	27.4	69.5	1.34	547.3	1390.19	0.37	1
MAB_2714c	-	hypothetical protein	8	29.8	80.5	1.43	477	1287.68	0.37	1
MAB_2564	-	Probable carbonic anhydrase	11	12.6	37.8	1.58	278.2	832.36	0.37	1
MAB_2240	-	Putative ferredoxin	5	14	53.7	1.94	140.3	537.16	0.37	1
MAB_1357c	-	hypothetical protein	12	12.4	49	1.98	298.7	1176.41	0.37	1
MAB_3403c	-	hypothetical protein	3	247.4	0	-7.96	1484.4	0	0.38	1
MAB_2437c	-	Hypothetical protein	2	121.7	0	-6.94	486.8	0	0.38	1
MAB_1311	-	hypothetical protein	3	157.4	7.7	-4.35	944.5	46.44	0.38	1
MAB_0411c	-	Putative anion transporter ATPase	13	70.3	24.7	-1.51	1827.5	641.15	0.38	1
MAB_0340	-	Hypothetical protein	14	162.9	60.1	-1.44	4562.4	1683.07	0.38	1
MAB_3324	-	hypothetical protein	5	104.3	46.7	-1.16	1043.3	466.67	0.38	1
MAB_4765	-	Putative regulatory protein, TetR	7	148.1	67.1	-1.14	2074	938.87	0.38	1
MAB_0695	-	Putative fumarate reductase/succinate dehydrogenase	23	55.3	29.8	-0.89	2546.1	1371.49	0.38	1
MAB_1407c	-	Probable oxidoreductase	23	78.4	48.5	-0.69	3606.5	2229.4	0.38	1
MAB_0651c	-	hypothetical protein	23	111	69.1	-0.68	5105.1	3177.87	0.38	1
MAB_4567c	-	Putative Mce family protein	13	113.5	75.6	-0.59	2952.3	1965.97	0.38	1
MAB_0708	-	hypothetical protein	25	134.1	90.1	-0.57	6706.6	4502.78	0.38	1
MAB_2435	-	Molybdenum ABC transporter ModC, ATP-binding protein	18	232.9	157.4	-0.56	8382.8	5667.24	0.38	1
MAB_0013c	-	Probable arylamine n-acetyl transferase	13	327.3	235.9	-0.47	8510.9	6134.06	0.38	1
MAB_0425c	-	Acetyl-CoA synthetase	30	413.1	316.9	-0.38	24786	19013.8	0.38	1
MAB_2319c	-	Probable lysyl-tRNA synthetase 2 LysX	59	100	126.7	0.34	11802.3	14952.4	0.38	1
MAB_3961c	-	Hypothetical cytochrome P450	23	52.8	76.4	0.53	2431.1	3514.72	0.38	1
MAB_3648	-	hypothetical protein	20	477.8	712.7	0.58	19113.5	28509.9	0.38	1
MAB_2124	-	Putative phenyloxazoline synthase MbtB	54	7.3	11.1	0.6	788	1196.82	0.38	1
MAB_1011c	-	Putative YrbE family protein	15	170.3	266.7	0.65	5108	8002.42	0.38	1
MAB_2462	-	Putative sulfonate ABC transporter, periplasmic protein	24	89.5	141.9	0.66	4295.7	6808.88	0.38	1
MAB_2792c	-	Probable aldehyde dehydrogenase	24	62.4	103.9	0.73	2997.1	4987.54	0.38	1
MAB_4912c	-	Putative transcriptional regulator, TetR family	15	103.3	179	0.79	3098.9	5370	0.38	1
MAB_0162c	-	hypothetical protein	9	212.6	373.4	0.81	3827.3	6720.71	0.38	1
MAB_3731c	-	60 kDa chaperonin 1 (GroEL protein 1)	8	142.2	252.2	0.83	2275.8	4035.94	0.38	1
MAB_2673c	-	Probable L-aspartate oxidase NadB	19	41.9	81.9	0.97	1591.7	3113.85	0.38	1
MAB_3205c	-	Conserved hypothetical protein (siderophore-interacting?)	12	107.8	211.5	0.97	2587.1	5075.99	0.38	1
MAB_2935c	-	Polysaccharide deacetylase family protein	15	50.2	100.3	1	1506	3009.42	0.38	1
MAB_1183	-	Conserved hypothetical protein (rhodanese-like)	4	46.8	112.3	1.26	374.3	898.17	0.38	1
MAB_3715c	-	Putative two-component system sensor kinase	13	20.9	51.7	1.31	543.7	1344.92	0.38	1
MAB_4325c	-	Hypothetical protein	12	21	54.4	1.38	503.3	1306.54	0.38	1
MAB_0109c	-	Putative copper resistance protein, CopC family	5	67.4	196.9	1.55	674.2	1968.74	0.38	1
MAB_1504	-	Probable ABC transporter, permease protein	10	18.7	57.9	1.63	373.9	1158.01	0.38	1
MAB_3727c	-	Hypothetical protein	1	136.1	613.5	2.17	272.2	1227.03	0.38	1
MAB_0770	-	Conserved hypothetical protein (YbaK/prolyl-tRNA synthetase associated region)	2	58	358.9	2.63	232.1	1435.74	0.38	1
MAB_4682c	-	Hypothetical protein	5	28.5	0	-4.88	285.5	0	0.39	1
MAB_3763	-	Probable cutinase cut2 precursor	9	122.2	49.8	-1.3	2199.5	896.32	0.39	1
MAB_0195c	-	Putative hydrolase, alpha/beta hydrolase fold	8	152.6	64.5	-1.24	2441.3	1031.71	0.39	1
MAB_4671c	-	Probable ABC transporter, ATP-binding protein	12	67.6	29.7	-1.18	1621.6	713.52	0.39	1
MAB_3584	-	Hypothetical protein	5	81.9	40.5	-1.02	818.5	404.89	0.39	1
MAB_4457	-	Putative cytochrome P450	14	98.8	51.7	-0.94	2767.4	1446.44	0.39	1
MAB_3915	-	Probable glycerol-3-phosphate dehydrogenase 2	10	101	55.1	-0.87	2019.9	1102.41	0.39	1
MAB_1341	-	hypothetical protein	6	221.6	126.9	-0.8	2658.7	1523.4	0.39	1
MAB_3891c	-	Probable transcriptional regulator, LuxR family	6	328.2	207.8	-0.66	3938.4	2494.12	0.39	1
MAB_4704c	-	Probable membrane protein, MmpL	64	38.4	25.9	-0.57	4920.5	3316.53	0.39	1
MAB_3803c	-	Probable carboxylesterase	27	237.7	166.2	-0.52	12833.6	8972.53	0.39	1
MAB_4403c	-	Probable acyl-[acyl-carrier protein] desaturase	15	489.7	358.5	-0.45	14690.6	10756.1	0.39	1
MAB_3454	-	hypothetical protein	27	104.1	140.7	0.44	5619.8	7598.91	0.39	1
MAB_2962	-	Probable fatty-acid-CoA ligase FadD	60	89.9	123.1	0.45	10788.3	14775.1	0.39	1
MAB_2150c	-	Hypothetical protein	75	18.6	28.2	0.6	2791.1	4224.07	0.39	1
MAB_1593c	-	Probable formate dehydrogenase, A chain	33	75	124.2	0.73	4952.3	8199.53	0.39	1
MAB_1700	-	Putative Mce family protein	20	106.6	184.8	0.79	4265.8	7391.96	0.39	1
MAB_0867c	-	Putative transferase	15	37.7	65.7	0.8	1129.5	1970.77	0.39	1
MAB_0826c	-	Possible esterase LipW	13	247.8	456.1	0.88	6441.7	11859.8	0.39	1
MAB_1567	-	Probable HNH endonuclease precursor	7	215.8	416.2	0.95	3021.6	5826.35	0.39	1
MAB_3914c	-	Probable oxidoreductase	15	22.6	44.2	0.97	676.7	1324.56	0.39	1
MAB_0068	-	Putative transcriptional regulator, GntR family	3	145.1	290.1	1	870.5	1740.75	0.39	1
MAB_2838c	-	Putative cytoplasmic peptidase PepQ	11	38.7	78.9	1.03	852.3	1736.57	0.39	1
MAB_1869c	-	Probable zinc-dependent alcohol dehydrogenase AdhE2	10	53.8	113.2	1.07	1076.5	2264.35	0.39	1
MAB_2801	-	hypothetical protein	8	57	124	1.12	912.8	1983.41	0.39	1
MAB_3427	-	hypothetical protein	5	89.9	220.4	1.29	899	2203.62	0.39	1
MAB_4381c	-	Putative transcriptional regulator, LysR family	17	14.3	38.5	1.43	485.7	1307.83	0.39	1
MAB_2341	-	Arginine repressor ArgR	8	20.9	64.4	1.63	334.2	1030.96	0.39	1
MAB_2600	-	Hypothetical protein	6	15.8	106.7	2.75	189.8	1280.92	0.39	1
MAB_2397	-	accessory Sec system translocase SecA2	28	0.5	3.1	2.79	25.4	176.1	0.39	1
MAB_4721	-	Hypothetical protein	3	17	149.6	3.14	102.2	897.59	0.39	1
MAB_0626	-	4-hydroxy-2-oxovalerate aldolase	14	12.1	0.9	-3.69	337.6	26.2	0.4	1
MAB_1846	-	Putative ABC transporter ATP-binding protein	14	45.4	5.1	-3.17	1270.5	141.5	0.4	1
MAB_3834c	-	Possible L-lactate dehydrogenase (cytochrome) LldD1	13	9.5	2.9	-1.69	246.7	76.31	0.4	1
MAB_2289	-	Putative hydrolase, alpha/beta hydrolase fold	18	14.3	5.2	-1.45	514.3	187.84	0.4	1
MAB_0656	-	hypothetical protein	27	14.7	6.6	-1.15	793.7	358.07	0.4	1
MAB_0836c	-	Putative enoyl-CoA hydratase/isomerase	11	119.8	60.1	-1	2634.9	1321.22	0.4	1
MAB_3139c	-	hypothetical protein	6	341	203.3	-0.75	4091.5	2439.38	0.4	1
MAB_1136	-	Possible transcriptional regulatory protein TetR	9	262.1	165.1	-0.67	4717.5	2971.49	0.4	1
MAB_1010c	-	Putative MCE family protein	18	165.2	107.6	-0.62	5945.5	3874.77	0.4	1
MAB_1521	-	Conserved hypothetical protein (putative two-component system sensor protein?)	18	123.3	81.3	-0.6	4439.8	2926.96	0.4	1
MAB_3402	-	Hypothetical protein	12	370.1	249.2	-0.57	8881.7	5980.69	0.4	1
MAB_4623c	-	5-methyltetrahydropteroyltriglutamate-- homocysteine S-methyltransferase	34	128.7	169.7	0.4	8749.4	11537.7	0.4	1
MAB_2412c	-	Probable IMP dehydrogenase family protein	16	367.5	507.5	0.47	11759.2	16239.8	0.4	1
MAB_1367c	-	hypothetical protein	14	228.1	317.7	0.48	6386.3	8896.73	0.4	1
MAB_3709c	-	Hypothetical protein	9	105.9	169.6	0.68	1905.7	3051.97	0.4	1
MAB_2054	-	hypothetical protein	3	454.6	762	0.75	2727.6	4571.9	0.4	1
MAB_3030c	-	hypothetical protein	11	307	520.6	0.76	6753.2	11453.2	0.4	1
MAB_4412c	-	Putative decarboxylase	13	160.1	308.6	0.95	4161.5	8024.14	0.4	1
MAB_1181c	-	Putative lipoprotein LpqV precursor	7	675.1	1325.9	0.97	9451.1	18562.8	0.4	1
MAB_2870	-	hypothetical protein	5	171.6	339.9	0.99	1716.5	3398.89	0.4	1
MAB_0082c	-	hypothetical protein	14	47.3	101.6	1.1	1324.2	2844.41	0.4	1
MAB_1068c	-	hypothetical protein	6	15	44.4	1.56	180.1	532.23	0.4	1
MAB_0199	-	Probable phosphoesterase, PA-phosphatase related protein	14	40.1	121.1	1.59	1123.6	3390.19	0.4	1
MAB_2519c	-	hypothetical protein	4	0	18.5	4.29	0	148.11	0.4	1
MAB_4901c	-	Penicillin-binding protein	30	84.8	0.2	-8.76	5087.4	11.74	0.41	1
MAB_0345	-	Hypothetical protein	2	175.2	0	-7.46	700.8	0	0.41	1
MAB_3768c	-	tRNA pseudouridine synthase A	16	3.9	0.1	-5.4	124.4	2.94	0.41	1
MAB_1185c	-	Probable enoyl-CoA hydratase	6	21	0	-4.46	251.4	0	0.41	1
MAB_3061c	-	hypothetical protein	2	384.7	44.2	-3.12	1538.8	176.94	0.41	1
MAB_3535	-	Probable isochorismate synthase EntC	10	47.1	14.9	-1.66	941.2	297.69	0.41	1
MAB_3161c	-	hypothetical protein	8	129	71.2	-0.86	2063.8	1139.93	0.41	1
MAB_4427c	-	Putative transcriptional regulator	8	138.7	81.6	-0.77	2219.3	1304.82	0.41	1
MAB_2489	-	hypothetical protein	11	251.4	151.2	-0.73	5531.8	3327.27	0.41	1
MAB_4456	-	Putative cytochrome P450	20	176.3	111.2	-0.66	7050.6	4449.26	0.41	1
MAB_2868c	-	hypothetical protein	20	90.6	59.1	-0.62	3624.8	2363.82	0.41	1
MAB_4569c	-	Probable fatty-acid-CoA ligase FadD	19	223.6	148.1	-0.59	8496.5	5628.21	0.41	1
MAB_0862c	-	hypothetical protein	14	148.6	109.5	-0.44	4160	3066.28	0.41	1
MAB_3920c	-	Probable monooxygenase	29	243.1	180.5	-0.43	14100.8	10466.2	0.41	1
MAB_3775c	-	Putative monooxygenase	18	381.2	514.5	0.43	13724.6	18522.3	0.41	1
MAB_0941	-	hypothetical protein	15	386.3	523	0.44	11587.6	15690.1	0.41	1
MAB_3330	-	Putative salicylate hydroxylase	16	88	128.9	0.55	2814.5	4124.68	0.41	1
MAB_2090	-	hypothetical protein	12	212.9	323.9	0.61	5108.9	7772.7	0.41	1
MAB_0564c	-	Probable DNA repair protein RadA	24	62.1	95.6	0.62	2979.4	4588.94	0.41	1
MAB_0328	-	Putative acyl-CoA dehydrogenase	13	220.7	344.9	0.64	5739.4	8968.46	0.41	1
MAB_3492c	-	hypothetical protein	14	156.3	246.2	0.66	4377.7	6894.71	0.41	1
MAB_0676c	-	Hypothetical HIT-like (histidine triad) protein	4	103.3	168.2	0.7	826.2	1345.46	0.41	1
MAB_4409	-	Probable hydrogen peroxide-inducible genes activator	17	68.5	116.2	0.76	2327.5	3950.59	0.41	1
MAB_0025	-	Peptidyl-prolyl cis-trans isomerase	6	173.2	299.5	0.79	2078.9	3594.26	0.41	1
MAB_0488	-	hypothetical protein	10	30.8	57.5	0.9	616.6	1149.48	0.41	1
MAB_1850c	-	Hypothetical protein	9	103.2	192.8	0.9	1857.4	3469.76	0.41	1
MAB_3792	-	Luciferase-like protein	11	85.6	162.6	0.93	1883.2	3578.13	0.41	1
MAB_1657c	-	hypothetical protein	3	151.8	341.4	1.17	911.1	2048.42	0.41	1
MAB_2612	-	Putative oxidoreductase	20	27	61.2	1.18	1081.5	2446.07	0.41	1
MAB_4148c	-	Hypothetical MCE-family protein	20	87.7	224.1	1.35	3507.9	8962.33	0.41	1
MAB_0553c	-	Conserved hypothetical protein (antibiotic biosynthesis monooxygenase?)	2	114.7	435.4	1.92	458.7	1741.65	0.41	1
MAB_1623	-	Probable phosphoglycerate mutase	5	27.1	108.2	2	270.8	1082.12	0.41	1
MAB_3398	-	hypothetical protein	5	26	118.7	2.19	259.5	1186.95	0.41	1
MAB_3678c	-	Probable alternative RNA polymerase sigma factor SigJ	10	42.6	226.8	2.41	851.8	4536.78	0.41	1
MAB_1170	-	hypothetical protein	8	5.8	66.9	3.53	92.4	1070.89	0.41	1
MAB_3912	-	hypothetical protein	2	42.7	0	-5.45	170.7	0	0.42	1
MAB_0371	-	hypothetical protein	8	33.5	0	-5.11	535.3	0	0.42	1
MAB_1291	-	hypothetical protein	3	13.6	0	-3.87	81.6	0	0.42	1
MAB_2995	-	Trk system potassium uptake protein CeoC	6	37.6	5.2	-2.87	451	61.84	0.42	1
MAB_4446	-	hypothetical protein	5	30.3	10.3	-1.56	302.8	102.73	0.42	1
MAB_3127	-	hypothetical protein	9	47.8	24.3	-0.98	860.6	436.67	0.42	1
MAB_4565c	-	Putative Mce family protein	14	76	42.3	-0.85	2128.6	1183.78	0.42	1
MAB_2914	-	L-asparagine permease 1 (L-asparagine transport)	26	21.9	12.3	-0.83	1139.9	639.44	0.42	1
MAB_0740c	-	Probable thiosulfate sulfurtransferase (CysA)	10	120.7	74.9	-0.69	2414	1497.15	0.42	1
MAB_3682c	-	hypothetical protein	13	237.3	147.9	-0.68	6171	3845.05	0.42	1
MAB_1585	-	Putative acetyltransferase	11	140.4	90	-0.64	3088.8	1980.89	0.42	1
MAB_1865	-	Probable fatty-acid-CoA ligase FadD	22	80.5	56.1	-0.52	3543.9	2468.41	0.42	1
MAB_4769c	-	Probable conserved membrane protein, MmpS	4	340.5	237.5	-0.52	2724	1899.75	0.42	1
MAB_0275	-	Queuine tRNA-ribosyltransferase (TGT)	16	312.5	225.5	-0.47	9998.9	7217.09	0.42	1
MAB_4190	-	hypothetical protein	17	285.4	213.3	-0.42	9705.2	7251.38	0.42	1
MAB_1919	-	Conserved hypothetical protein (possible hydrolase)	27	158.6	199.2	0.33	8564	10758.9	0.42	1
MAB_4160	-	Possible fatty-acid-CoA synthetase FadD	29	77.6	106.2	0.45	4498.9	6161.32	0.42	1
MAB_0399c	-	Exodeoxyribonuclease V, beta subunit (RecB)	45	118.6	164.1	0.47	10672.6	14771	0.42	1
MAB_3019	-	Probable fatty acid hydroxylase	15	170.8	236.9	0.47	5124.8	7106.17	0.42	1
MAB_1575	-	Probable formamidopyrimidine-DNA glycolase	15	250.8	352.3	0.49	7524.9	10567.7	0.42	1
MAB_3580c	-	Preprotein translocase secA 1 subunit	43	0	0.6	0.7	0	53.56	0.42	1
MAB_4532c	-	hypothetical protein	19	58.1	96.8	0.74	2206.9	3676.81	0.42	1
MAB_2784c	-	UvrABC system protein C UvrC	28	27.5	47.4	0.78	1542	2654.97	0.42	1
MAB_0968c	-	Luciferase-like hypothetical protein	12	144.8	268.1	0.89	3475.7	6433.83	0.42	1
MAB_3733c	-	hypothetical protein	9	58.5	109.1	0.9	1053.9	1964.26	0.42	1
MAB_1870	-	Putative beta-lactamase	8	85.7	166.7	0.96	1371.3	2667.72	0.42	1
MAB_4664	-	Hypothetical protein	4	22.7	48.5	1.09	181.9	388.11	0.42	1
MAB_0620c	-	Hypothetical protein	10	14.8	35.7	1.27	295.4	714.51	0.42	1
MAB_1071c	-	Probable acetyl-/propionyl-CoA carboxylase alpha subunit AccA2	24	7.3	18.5	1.35	348.9	889.72	0.42	1
MAB_2751	-	hypothetical protein	19	35.9	100.4	1.48	1364.1	3813.97	0.42	1
MAB_1876c	-	Probable propionyl-CoA carboxylase beta chain 6	10	1.1	7.7	2.79	22.1	153.34	0.42	1
MAB_1423	-	Hypothetical protein	2	1.4	26.8	4.3	5.4	107.11	0.42	1
MAB_1117c	-	Hypothetical protein	2	160.7	0	-7.34	642.7	0	0.43	1
MAB_0024c	-	hypothetical protein	2	54.2	0	-5.79	216.8	0	0.43	1
MAB_3251c	-	Sensor protein KdpD	26	57.6	21.5	-1.42	2994.7	1119.61	0.43	1
MAB_0693	-	Probable glutathione peroxidase	8	148.1	66.4	-1.16	2369.1	1061.73	0.43	1
MAB_3052	-	Putative glutamate ABC transporter, permease	8	42.7	20.7	-1.05	683.8	330.57	0.43	1
MAB_3735c	-	Probable ribosomal-protein-alanine acetyltransferase RimI	11	142.5	74.2	-0.94	3134.1	1633.16	0.43	1
MAB_3749	-	Putative phosphodiesterase/alkaline phosphatase	24	50.7	26.6	-0.93	2432.6	1275.21	0.43	1
MAB_3095c	-	hypothetical protein	7	103	61	-0.76	1442.2	854.01	0.43	1
MAB_4525	-	hypothetical protein	8	331.8	207.2	-0.68	5308.4	3315.16	0.43	1
MAB_1012c	-	Putative YrbE family protein	5	775	522.4	-0.57	7749.6	5224.24	0.43	1
MAB_1316	-	Putative N-Acetyl-1-D-myo-Inosityl-2-Amino-2-Deoxy-alpha-D- Glucopyranoside Deacetylase MshB	10	229.1	156.9	-0.55	4582.8	3137.61	0.43	1
MAB_3233	-	hypothetical protein	32	96.4	70	-0.46	6169.7	4480.99	0.43	1
MAB_3076	-	hypothetical protein	23	252.4	316	0.32	11611.9	14533.9	0.43	1
MAB_1297c	-	hypothetical protein	17	170.7	219.7	0.36	5805.1	7470.59	0.43	1
MAB_1319	-	Probable 7,8-didemethyl-8-hydroxy-5-deazariboflavin synthase (FO synthase)	28	145.6	187.4	0.36	8153.8	10494.7	0.43	1
MAB_4646	-	hypothetical protein	20	137.3	185.2	0.43	5491.5	7409.72	0.43	1
MAB_3082	-	hypothetical protein	17	109.4	160.2	0.55	3720.4	5447.92	0.43	1
MAB_3244	-	Mercury resistance transport protein/cytochrome c biogenesis protein	14	193.6	283.6	0.55	5420.4	7939.46	0.43	1
MAB_0825	-	Hypothetical peptidase	18	49.3	80.3	0.7	1774.5	2891.32	0.43	1
MAB_3353c	-	Putative xanthine/uracil/vitamin C permease family protein	17	219.9	375.7	0.77	7477.9	12774.5	0.43	1
MAB_1590c	-	Hypothetical protein	2	417.5	715.4	0.78	1670.2	2861.47	0.43	1
MAB_1597	-	hypothetical protein	3	277.1	475.6	0.78	1662.6	2853.6	0.43	1
MAB_3758	-	Putative protease	11	175	299.9	0.78	3849.5	6597.02	0.43	1
MAB_3132c	-	hypothetical protein	8	78.2	145.4	0.9	1250.7	2325.81	0.43	1
MAB_1675	-	DNA repair protein RecO	10	70.3	136.6	0.96	1406.4	2732.62	0.43	1
MAB_1229	-	hypothetical protein	19	95.8	248.1	1.37	3642	9427.22	0.43	1
MAB_0769c	-	Hypothetical transcriptional regulator	8	66.2	218	1.72	1058.7	3487.84	0.43	1
MAB_1226	-	Putative ABC transporter, ATP-binding protein	7	53.3	201	1.92	746.1	2814.4	0.43	1
MAB_2473c	-	hypothetical protein	4	0	59.7	5.92	0	477.88	0.43	1
MAB_1021	-	Putative MarR-family transcriptional regulator	4	116	0	-6.87	928.2	0	0.44	1
MAB_4316	-	Hypothetical protein	5	28.7	0	-4.89	287.2	0	0.44	1
MAB_0326	-	Putative transcriptional regulator, MarR family	5	29.1	3.7	-2.99	291.4	36.68	0.44	1
MAB_0418	-	Probable endonuclease III protein	7	33.5	17.1	-0.97	469.5	239.91	0.44	1
MAB_4722	-	hypothetical protein	5	67.2	35.2	-0.93	672.4	352.2	0.44	1
MAB_0148c	-	PPE family protein	13	155.7	82.7	-0.91	4049.5	2148.95	0.44	1
MAB_0341	-	Putative transcriptional regulator, TetR family	7	174	92.3	-0.91	2435.4	1291.94	0.44	1
MAB_4274c	-	hypothetical protein	8	139.6	78.2	-0.84	2234	1251.01	0.44	1
MAB_1340	-	hypothetical protein	10	98.6	58.9	-0.74	1972	1177.39	0.44	1
MAB_2137	-	NADH-quinone oxidoreductase, D subunit NuoD	29	33.5	20.7	-0.7	1944.4	1199.29	0.44	1
MAB_4327	-	hypothetical protein	19	87.4	56.9	-0.62	3322.2	2163.14	0.44	1
MAB_3348	-	hypothetical protein	13	180.9	118.7	-0.61	4704.6	3085.37	0.44	1
MAB_2057	-	hypothetical protein	4	797.8	535.2	-0.58	6382.2	4281.81	0.44	1
MAB_0752c	-	Putative transcriptional regulator	24	136.2	92	-0.57	6536.6	4414.6	0.44	1
MAB_3037c	-	hypothetical protein	10	141.2	95.1	-0.57	2823.9	1901.46	0.44	1
MAB_4096c	-	hypothetical protein	11	256.9	175.7	-0.55	5651.5	3866.12	0.44	1
MAB_0764c	-	Hypothetical protein	9	242.8	172.2	-0.5	4369.8	3099.19	0.44	1
MAB_4523	-	Putative adenylate cyclase	16	251.8	194.5	-0.37	8057.9	6222.69	0.44	1
MAB_4020c	-	Probable oxidoreductase	11	0.2	0	-0.27	4.6	0	0.44	1
MAB_3875	-	Putative transcriptional regulator, TetR family	13	360.7	465.3	0.37	9376.9	12098.1	0.44	1
MAB_3842	-	Probable cationic amino acid transport integral membrane protein	22	100.8	132.3	0.39	4434	5820.36	0.44	1
MAB_3069c	-	Putative DNA-binding protein	18	617.6	835.8	0.44	22232.1	30088.4	0.44	1
MAB_2063c	-	Probable acid-CoA ligase	11	776.7	1109.2	0.51	17086.4	24402	0.44	1
MAB_0998	-	Transcriptional regulator, LysR family	7	390.8	561	0.52	5471.7	7853.37	0.44	1
MAB_2581	-	Putative two component transcriptional regulatory protein	20	89.1	130	0.54	3565.3	5198.13	0.44	1
MAB_4624	-	Putative phenylacetic acid degradation protein	7	328	511.1	0.64	4591.7	7154.81	0.44	1
MAB_0849c	-	hypothetical protein	8	307.8	505.9	0.72	4924.3	8094.95	0.44	1
MAB_2593	-	Putative transcriptional regulator, TetR	9	109.3	180.5	0.72	1966.6	3248.24	0.44	1
MAB_1601c	-	Putative monooxygenase	23	33.8	56.2	0.73	1553.2	2583.03	0.44	1
MAB_2989	-	Probable chloramphenicol acetyltransferase	17	95.9	161.3	0.75	3260.7	5484.76	0.44	1
MAB_1133c	-	Putative serine/threonine protein kinase	14	115.7	196.9	0.77	3240.6	5512.95	0.44	1
MAB_3491	-	Putative ATP-dependent Clp protease	3	235.1	411.1	0.81	1410.4	2466.89	0.44	1
MAB_4076	-	Putative nitrilase/cyanide hydratase	10	449.3	795.6	0.82	8985.8	15912.4	0.44	1
MAB_4060	-	Putative short chain dehydrogenase/reductase	9	129.3	242.4	0.91	2327.5	4362.94	0.44	1
MAB_3986c	-	Hypothetical protein	5	144.7	273.7	0.92	1447.5	2737.31	0.44	1
MAB_4908c	-	Putative luciferase-like oxidoreductase	6	144	335.8	1.22	1727.7	4029.82	0.44	1
MAB_1855c	-	Putative zinc-binding alcohol dehydrogenase	11	28.6	67.3	1.23	629	1479.76	0.44	1
MAB_2908c	-	Probable 2-dehydropantoate 2-reductase	16	18.1	47.7	1.4	580.3	1527.34	0.44	1
MAB_1290c	-	2-Cys peroxiredoxin	6	9.3	48.4	2.38	111.6	580.27	0.44	1
MAB_3585c	-	hypothetical protein	2	4.8	94	4.31	19	375.85	0.44	1
MAB_1671	-	hypothetical protein	4	0.3	8.7	4.68	2.7	69.59	0.44	1
MAB_1647c	-	Hypothetical protein	5	62	0	-5.98	620.5	0	0.45	1
MAB_1413	-	hypothetical protein	3	26.4	0.5	-5.76	158.5	2.94	0.45	1
MAB_1651	-	hypothetical protein	4	40.9	0	-5.39	327.1	0	0.45	1
MAB_1654	-	Probable sulfate ABC transporter, permease protein CysW	7	3.8	0	-2.27	53.5	0	0.45	1
MAB_1184c	-	Putative transcriptional regulator, MarR family	3	39.9	12.2	-1.71	239.4	73.38	0.45	1
MAB_3153c	-	Hypothetical protein	4	1.8	0	-1.5	14.6	0	0.45	1
MAB_4149c	-	Hypothetical MCE-family protein LprN	16	42.3	16.9	-1.32	1354.9	541.18	0.45	1
MAB_4000	-	Hypothetical protein	6	85.8	37.9	-1.18	1029.5	454.69	0.45	1
MAB_1882c	-	Hypothetical protein	7	228.6	113.5	-1.01	3199.8	1588.4	0.45	1
MAB_3058	-	Hypothetical protein	5	111.7	61.1	-0.87	1117.5	610.68	0.45	1
MAB_3532	-	hypothetical protein	19	0.8	0	-0.86	30.9	0	0.45	1
MAB_2049c	-	Probable ferredoxin	2	1410.1	809.2	-0.8	5640.4	3236.97	0.45	1
MAB_1287	-	Probable conserved membrane protein, MmpL family	34	84.4	49.5	-0.77	5738.7	3365.59	0.45	1
MAB_2515c	-	hypothetical protein	18	59.6	35.7	-0.74	2146.4	1283.49	0.45	1
MAB_2127c	-	hypothetical protein	7	229.8	139.8	-0.72	3217.8	1956.57	0.45	1
MAB_2558	-	Putative carboxylate-amine ligase	16	121.9	74	-0.72	3899.9	2368.99	0.45	1
MAB_0164	-	Probable short chain dehydrogenase/reductase	13	477.6	299.9	-0.67	12418	7796.42	0.45	1
MAB_2183	-	hypothetical protein	19	171.6	113.6	-0.59	6520.6	4318.25	0.45	1
MAB_4713	-	Similarity with Glyoxalase/Bleomycin resistance protein	10	424.3	282.9	-0.58	8486.4	5658.57	0.45	1
MAB_3316	-	Probable cytochrome P450	23	74.9	51.2	-0.55	3444.3	2354.61	0.45	1
MAB_3826c	-	hypothetical protein	25	103.6	71	-0.55	5181.6	3549.68	0.45	1
MAB_3336c	-	Probable carboxylesterase LipT	30	55.8	38.3	-0.54	3350.1	2296.34	0.45	1
MAB_4434c	-	Putative iron/ascorbate dependent oxidoreductase	12	391	270.6	-0.53	9384.8	6493.76	0.45	1
MAB_2450	-	Probable undecaprenyl-diphosphatase	17	186.8	135	-0.47	6351.3	4588.68	0.45	1
MAB_2307c	-	hypothetical protein	13	331.3	246.4	-0.43	8613.2	6405.98	0.45	1
MAB_4087	-	hypothetical protein	15	368.9	273	-0.43	11068.4	8190.81	0.45	1
MAB_1884c	-	Probable pyruvate dehydrogenase E1 component AceE	42	84.2	64	-0.4	7070.6	5374.98	0.45	1
MAB_4796	-	hypothetical protein	22	249.1	190.5	-0.39	10958.9	8383.48	0.45	1
MAB_0087c	-	Probable alkaline phosphatase	25	156.8	210.1	0.42	7839.7	10507.4	0.45	1
MAB_0406c	-	Cysteine synthase/cystathionine beta-synthase family	26	153.6	207.5	0.43	7988	10791	0.45	1
MAB_1387	-	Putative esterase/lipase/beta-lactamase	26	175.4	249.2	0.51	9119.9	12959.8	0.45	1
MAB_2235	-	Possible siderophore-interacting protein	17	95.8	142.6	0.57	3258.2	4848.13	0.45	1
MAB_3597c	-	Probable rubredoxin RubB	4	191.4	290.6	0.6	1531.1	2324.85	0.45	1
MAB_4340c	-	Probable fatty-acid-CoA synthetase FadD	20	135.6	214.5	0.66	5423.2	8580.93	0.45	1
MAB_2852c	-	Hypothetical protein	4	156.7	285	0.86	1253.4	2280.1	0.45	1
MAB_3429	-	Putative integral membrane protein	24	132.3	241.1	0.87	6348.7	11570.8	0.45	1
MAB_3745c	-	Hypothetical protein	3	545.4	1084.2	0.99	3272.2	6505.3	0.45	1
MAB_4057c	-	Hypothetical glycosyl transferase	21	5.1	10.3	1	216.2	431.54	0.45	1
MAB_4597c	-	Putative Mce family protein	15	33.5	83.9	1.32	1005.5	2516.55	0.45	1
MAB_0758	-	hypothetical protein	4	82.7	235	1.51	661.5	1879.85	0.45	1
MAB_2199c	-	Probable precorrin-8X methylmutase CobH	4	32.5	93.2	1.52	260.1	745.44	0.45	1
MAB_2863	-	Putative HAD-superfamily hydrolase YfnB	12	15.9	51.5	1.69	381.7	1235.64	0.45	1
MAB_0474	-	hypothetical protein	3	7.6	34.3	2.18	45.4	205.64	0.45	1
MAB_2517c	-	hypothetical protein	10	29.6	138	2.22	591.7	2760.09	0.45	1
MAB_1924	-	Putative transcriptional regulator, MarR family	3	10.8	116.1	3.42	65	696.63	0.45	1
MAB_3883c	-	Putative transcriptional regulator, TetR family	3	31.7	471.9	3.89	190.4	2831.18	0.45	1
MAB_3126c	-	Hypothetical protein	3	0.3	11.1	5.17	1.9	66.66	0.45	1
MAB_0594c	-	Probable acyl-CoA dehydrogenase FadE	14	3.7	0.4	-3.09	102.3	12.05	0.46	1
MAB_2298	-	Dephospho-CoA kinase	13	28.6	5.3	-2.44	743.9	137.51	0.46	1
MAB_2520c	-	hypothetical protein	8	55.8	13.8	-2.02	892	220.13	0.46	1
MAB_2471c	-	Ferric uptake regulation protein FurA	9	2.6	0	-1.86	47.2	0	0.46	1
MAB_3203	-	Hypothetical protein	7	59.5	23.4	-1.35	832.9	327.23	0.46	1
MAB_2543c	-	Putative transcriptional regulator, TetR family	14	65.9	30.3	-1.12	1844.5	848.05	0.46	1
MAB_0395c	-	hypothetical protein	9	131.2	67.6	-0.96	2360.9	1216.74	0.46	1
MAB_1893	-	hypothetical protein	9	126.1	64.6	-0.96	2270.6	1163.21	0.46	1
MAB_2665c	-	Inositol monophosphatase family protein	11	14.2	7.3	-0.96	311.7	160.58	0.46	1
MAB_3097	-	Hypothetical protein	5	90.4	47.2	-0.94	904.2	472.01	0.46	1
MAB_4211c	-	Hypothetical protein	6	331.3	174.9	-0.92	3975.9	2098.9	0.46	1
MAB_1050c	-	Putative methionine sulfoxide reductase	8	292.6	158.8	-0.88	4680.9	2540.5	0.46	1
MAB_4433c	-	Hypothetical protein	7	791.8	447	-0.83	11085.8	6257.33	0.46	1
MAB_2783c	-	hypothetical protein	16	316.9	188.6	-0.75	10140.6	6034.6	0.46	1
MAB_0070	-	hypothetical protein	7	201.8	127.1	-0.67	2825.3	1779.33	0.46	1
MAB_4199	-	Putative oxidoreductase	18	128.4	81	-0.66	4622.6	2917.41	0.46	1
MAB_0255	-	Putative acyl-CoA dehydrogenase	20	48.9	31.6	-0.63	1955.3	1263.97	0.46	1
MAB_4648	-	Putative TetR-family transcriptional regulator	9	194.7	128.7	-0.6	3504.2	2317.33	0.46	1
MAB_1129	-	Probable deoxyribonuclease TatD	11	180	119.4	-0.59	3960.8	2626.22	0.46	1
MAB_0942	-	Putative transcriptional regulator, AraC family	9	291.8	201	-0.54	5252.5	3617.75	0.46	1
MAB_2967c	-	hypothetical protein	15	121.2	85.3	-0.51	3637.4	2558.02	0.46	1
MAB_4045c	-	Probable ATP-binding protein ABC transporter	23	102.2	71.8	-0.51	4700.3	3303.53	0.46	1
MAB_4783	-	PPE family protein	24	126	89.7	-0.49	6050	4304.23	0.46	1
MAB_2582	-	Putative two component sensor kinase	25	77.1	55.3	-0.48	3855	2763.27	0.46	1
MAB_1892	-	Hypothetical protein	18	140	100.8	-0.47	5041.4	3627.95	0.46	1
MAB_0007	-	Hypothetical protein	17	689	506.6	-0.44	23426.9	17225.8	0.46	1
MAB_4118	-	Probable transcriptional regulatory protein	29	343.5	255.8	-0.43	19923.6	14834	0.46	1
MAB_2561c	-	Phosphoenolpyruvate carboxykinase	31	169	129.2	-0.39	10478.9	8011.61	0.46	1
MAB_4768c	-	Putative membrane protein, MmpL	48	206	160.2	-0.36	19776.4	15380.2	0.46	1
MAB_4461	-	Hypothetical protein	20	244.3	295.2	0.27	9770.4	11808.6	0.46	1
MAB_1635	-	hypothetical protein	22	563.3	697.2	0.31	24786	30675.5	0.46	1
MAB_2439	-	Putative protein CrcB homolog 1	7	323.3	432.6	0.42	4526.1	6055.96	0.46	1
MAB_1913	-	Conserved hypothetical protein (ribonuclease?)	19	202.1	272.4	0.43	7680.1	10350.1	0.46	1
MAB_3846	-	hypothetical protein	10	227.6	315.3	0.47	4552.6	6305.95	0.46	1
MAB_0736	-	Hypothetical protein	8	48.3	68.9	0.51	772.6	1102.72	0.46	1
MAB_1274	-	Putative ABC transporter, permease protein	16	257.5	368.8	0.52	8241.2	11800.4	0.46	1
MAB_3776	-	Hypothetical protein	9	297.9	427.4	0.52	5362.8	7693.91	0.46	1
MAB_3254c	-	Potassium-transporting ATPase A chain	30	50.8	74.5	0.55	3050.4	4468.35	0.46	1
MAB_1006c	-	Putative MCE family protein	12	135.5	200.1	0.56	3252	4801.63	0.46	1
MAB_2692c	-	hypothetical protein	8	0	0.5	0.57	0	7.76	0.46	1
MAB_4242c	-	Probable O-succinylhomoserine sulfhydrylase MetZ	14	63	98.9	0.65	1763.2	2769.74	0.46	1
MAB_0362c	-	N-acetylglucosamine-6-phosphate deacetylase NagA	11	341.8	552.3	0.69	7519.6	12150.1	0.46	1
MAB_2649	-	Putative membrane protein, MmpS family	5	74.8	121.2	0.7	748.3	1212.25	0.46	1
MAB_3530c	-	hypothetical protein	12	58.6	99.7	0.77	1406	2393.39	0.46	1
MAB_3078	-	Putative transcriptional regulator, TetR family	9	143.1	246.9	0.79	2576.4	4444.87	0.46	1
MAB_1695	-	Putative Mce family protein	17	40.9	73.9	0.85	1390.9	2511.16	0.46	1
MAB_0756c	-	hypothetical protein	14	161.5	295.4	0.87	4521.7	8270.98	0.46	1
MAB_2214c	-	Hypothetical protein	7	102.2	225.2	1.14	1431	3152.74	0.46	1
MAB_3600c	-	Putative cation transporter	16	15.4	33.9	1.14	491.7	1085.52	0.46	1
MAB_2740c	-	Probable oxidoreductase	12	117	280.5	1.26	2807.5	6730.85	0.46	1
MAB_4517c	-	Putative YrbE family protein	15	94.6	233	1.3	2838.6	6990.04	0.46	1
MAB_1308	-	Probable mutator protein MutT2/NUDIX hydrolase	4	18.8	50.7	1.43	150.3	405.73	0.46	1
MAB_0959	-	Probable enoyl-CoA hydratase/isomerase	6	81.8	237.6	1.54	981.5	2851.2	0.46	1
MAB_2472c	-	Putative transcriptional regulator, MarR family	2	29.9	89.1	1.57	119.8	356.57	0.46	1
MAB_3209c	-	Hypothetical protein	4	98.5	0	-6.64	787.8	0	0.47	1
MAB_1327	-	Probable ferredoxin FdxC	13	10.1	0.3	-4.9	263.6	8.81	0.47	1
MAB_2710c	-	Putative kinase ArgK	8	65.2	13	-2.33	1042.8	207.63	0.47	1
MAB_4583c	-	Hypothetical protein	3	215.4	76.8	-1.49	1292.6	460.87	0.47	1
MAB_0973	-	hypothetical protein	7	38	14.9	-1.35	532.1	208.39	0.47	1
MAB_4636	-	hypothetical protein	5	74.8	32	-1.23	748.3	319.92	0.47	1
MAB_3490c	-	hypothetical protein	2	582.7	297.6	-0.97	2330.8	1190.58	0.47	1
MAB_2195	-	Probable precorrin-6Y C5,15-methyltransferase CobL	20	41.6	21.4	-0.96	1664.6	857.54	0.47	1
MAB_0585	-	Possible 2,3-dihydroxybiphenyl 1,2-dioxygenase	12	67.7	35.6	-0.93	1624.4	855.53	0.47	1
MAB_4546c	-	Putative TetR-family transcriptional regulator	10	91.4	54.9	-0.73	1827.7	1098.54	0.47	1
MAB_1663	-	Probable oxygen-independent coproporphyrinogen III oxidase HemN	12	123.7	75.8	-0.71	2968.9	1819.87	0.47	1
MAB_3635c	-	Putative gluconokinase	4	462.8	289.1	-0.68	3702	2312.89	0.47	1
MAB_0276	-	Probable cytochrome P450	16	62.8	40.3	-0.64	2008.4	1289.86	0.47	1
MAB_3614	-	hypothetical protein	14	85.1	57.2	-0.57	2383.7	1602.56	0.47	1
MAB_4914c	-	Hypothetical protein	12	221.8	155.5	-0.51	5323.4	3730.9	0.47	1
MAB_4018	-	Similarity with UbiE/COQ5 methyltransferase	13	173.7	125.1	-0.47	4516.5	3253.82	0.47	1
MAB_4675c	-	Acyl-protein synthetase	23	208.2	149.9	-0.47	9576.4	6896.13	0.47	1
MAB_4754	-	Putative transcription regulator, AraC family	18	172.5	124.8	-0.47	6210	4493.87	0.47	1
MAB_4582c	-	hypothetical protein	21	330.6	241.1	-0.46	13886.1	10124.9	0.47	1
MAB_3068c	-	Possible transcriptional regulatory protein	5	371.5	274.7	-0.44	3714.9	2746.64	0.47	1
MAB_4586c	-	hypothetical protein	9	413.7	323.9	-0.35	7446.2	5829.67	0.47	1
MAB_3874c	-	Putative dioxygenase	26	304.1	378.7	0.32	15815.6	19689.8	0.47	1
MAB_1134c	-	Probable membrane protein, MmpL	34	155.1	196.4	0.34	10544.8	13357.4	0.47	1
MAB_2738c	-	Hypothetical protein	10	275.8	363.6	0.4	5516.5	7271.1	0.47	1
MAB_0388c	-	hypothetical protein	19	167.1	223.3	0.42	6348.6	8485.97	0.47	1
MAB_1060	-	Putative alkanesulfonate monooxygenase	19	129.9	185.8	0.52	4936.4	7059.66	0.47	1
MAB_0562c	-	hypothetical protein	16	221.3	327	0.56	7080.4	10464.6	0.47	1
MAB_4733	-	Putative RNA polymerase sigma factor	13	118.9	176.3	0.57	3090.5	4583.63	0.47	1
MAB_2083	-	hypothetical protein	13	136.1	203.9	0.58	3537.6	5300.96	0.47	1
MAB_0047	-	Probable PPE family protein	22	41.6	62.5	0.59	1828.3	2751.1	0.47	1
MAB_3497	-	Hypothetical protein	10	86.6	142	0.71	1731.2	2840.34	0.47	1
MAB_3406	-	Probable geranylgeranyl reductase	12	53.1	89.4	0.75	1274.3	2145.83	0.47	1
MAB_0613	-	Putative cytochrome P450	15	60.7	108	0.83	1822	3241.42	0.47	1
MAB_3442	-	hypothetical protein	5	32.5	61.1	0.91	324.8	610.97	0.47	1
MAB_4635	-	Probable NADH:flavin oxidoreductase/NADH oxidase	16	82.8	166.6	1.01	2648.5	5332.52	0.47	1
MAB_3989c	-	hypothetical protein	9	211.9	471.6	1.15	3813.9	8487.99	0.47	1
MAB_1707	-	Deoxyguanosinetriphosphate triphosphohydrolase-like protein	9	16.9	42.9	1.34	304.9	772.8	0.47	1
MAB_1175	-	Probable 4-hydroxybutyrate CoA-transferase AbfT	14	25	67.2	1.42	700.6	1880.92	0.47	1
MAB_3963c	-	hypothetical protein	7	0	7.3	3.06	0	102.82	0.47	1
MAB_3976c	-	Possible thioredoxin	11	0	7.8	3.14	0	172.41	0.47	1
MAB_4512c	-	Putative Mce family protein	16	46.9	502.7	3.42	1502.1	16087.5	0.47	1
MAB_0505c	-	Putative glycosyl transferase	11	0.1	7.9	5.99	2.7	172.93	0.47	1
MAB_2896c	-	Probable phosphatidylinositol synthase PgsA	6	56.5	0	-5.85	678.1	0	0.48	1
MAB_4542c	-	hypothetical protein	4	4.4	0	-2.44	35.4	0	0.48	1
MAB_2719c	-	hypothetical protein	3	113.8	48.4	-1.23	683	290.43	0.48	1
MAB_3134c	-	hypothetical protein	4	18.2	8	-1.19	145.2	63.72	0.48	1
MAB_3882c	-	Glycerol-3-phosphate dehydrogenase 1 GlpD1	8	79.1	36.6	-1.11	1265.5	586.01	0.48	1
MAB_3325c	-	Probable saccharopine dehydrogenase	14	38.3	19.9	-0.94	1071.2	557.81	0.48	1
MAB_1113c	-	Conserved hypothetical protein (Pyridoxamine 5'-phosphate oxidase-related, FMN-binding?)	7	834.7	520.5	-0.68	11686.4	7287.51	0.48	1
MAB_3841	-	Ornithine aminotransferase RocD1	22	106.5	71.8	-0.57	4687.1	3157.7	0.48	1
MAB_0017	-	hypothetical protein	6	294.3	201.6	-0.55	3531.2	2419.3	0.48	1
MAB_4019c	-	Probable oxidoreductase EphD	23	52.2	35.7	-0.55	2399.6	1642.61	0.48	1
MAB_4108c	-	Methyltransferase MtfB	16	70.9	48.6	-0.54	2268.1	1555.84	0.48	1
MAB_4011c	-	Conserved hypothetical protein (xylose isomerase-like)	13	57.4	40.6	-0.5	1491.8	1055.99	0.48	1
MAB_3741c	-	hypothetical protein	16	164.4	116.7	-0.49	5262.2	3734.32	0.48	1
MAB_2614	-	Hypothetical monooxygenase, FAD-binding	20	120.8	88.3	-0.45	4833.6	3532.83	0.48	1
MAB_3354	-	Probable acyl-[acyl-carrier protein] desaturase DesA1	14	279.2	210.3	-0.41	7817.6	5887.21	0.48	1
MAB_3189c	-	Conserved hypothetical protein (putative helicase)	22	367.4	294.3	-0.32	16163.5	12950.9	0.48	1
MAB_4552	-	hypothetical protein	27	319.8	256.3	-0.32	17271.1	13842.3	0.48	1
MAB_4725	-	Probable peptidase	40	124.3	100.6	-0.31	9946.4	8047.33	0.48	1
MAB_1277	-	Conserved hypothetical protein (transferase?)	28	185.2	227.6	0.3	10369.5	12747.8	0.48	1
MAB_4050c	-	Probable monooxygenase	38	188.8	233.4	0.31	14350	17737.2	0.48	1
MAB_0400c	-	Exodeoxyribonuclease V, gamma subunit (RecC)	50	96.5	127.6	0.4	9648.4	12760.2	0.48	1
MAB_0366	-	hypothetical protein	18	144.4	192.8	0.42	5198.8	6939.62	0.48	1
MAB_1158	-	Putative transcriptional regulator, MazG family	13	268.8	366.5	0.45	6989.4	9529.89	0.48	1
MAB_4781c	-	Putative ABC transporter, ATP-binding protein	16	117.9	164.4	0.48	3774.4	5259.56	0.48	1
MAB_3545c	-	hypothetical protein	8	248	347.7	0.49	3967.2	5563.27	0.48	1
MAB_2790c	-	Probable ethanolamine ammonia-lyase, heavy subunit	18	55.6	79.1	0.51	2000.5	2848.57	0.48	1
MAB_0538	-	hypothetical protein	5	303.6	449.2	0.57	3035.6	4492.36	0.48	1
MAB_2476	-	hypothetical protein	9	230.9	341.8	0.57	4156.3	6152.61	0.48	1
MAB_2292c	-	hypothetical protein	18	52	82.1	0.66	1873	2956.94	0.48	1
MAB_3689	-	Putative methyltransferase	11	75.5	122.1	0.69	1660.6	2687.13	0.48	1
MAB_1000	-	Hypothetical protein	4	443.3	721.1	0.7	3546.5	5768.92	0.48	1
MAB_0315	-	hypothetical protein	22	110.6	182.6	0.72	4868.3	8032.23	0.48	1
MAB_2845	-	Probable trans-aconitate methyltransferase	12	104.8	175.1	0.74	2515.2	4202.09	0.48	1
MAB_2280	-	hypothetical protein	7	52.9	92	0.8	740.9	1287.47	0.48	1
MAB_3583c	-	hypothetical protein	7	161.2	283	0.81	2256.6	3962	0.48	1
MAB_0841	-	Hypothetical protein	13	25.6	74.9	1.55	665.3	1946.82	0.48	1
MAB_2994	-	Trk system potassium uptake protein CeoB	4	6	24.3	2.02	48	194.44	0.48	1
MAB_2094	-	Hypothetical protein	3	10.2	0	-3.49	61.3	0	0.49	1
MAB_1666	-	Chaperone protein DnaJ	7	7.9	0	-3.15	110.7	0	0.49	1
MAB_4119	-	Conserved hypothetical protein (carboxymuconolactone decarboxylase?)	6	7.9	0	-3.15	94.7	0	0.49	1
MAB_1045	-	hypothetical protein	2	572.9	108.7	-2.4	2291.6	434.79	0.49	1
MAB_0375	-	Hypothetical protein	3	69.6	24	-1.54	417.7	143.82	0.49	1
MAB_2585	-	Probable L-ectoine synthase	4	102.6	46.2	-1.15	820.7	369.47	0.49	1
MAB_4379c	-	MaoC-like dehydratase	7	99.8	48.5	-1.04	1396.7	678.96	0.49	1
MAB_3447c	-	Putative lipase/esterase	11	145.3	72.2	-1.01	3197.7	1588.64	0.49	1
MAB_4165	-	Conserved hypothetical protein (peptidase?)	12	23.8	12.1	-0.98	571.8	290.21	0.49	1
MAB_3858c	-	hypothetical protein	10	82	42.6	-0.95	1640.7	852.18	0.49	1
MAB_2157	-	Probable acyl-[acyl-carrier protein] desaturase	15	108.7	66	-0.72	3261.1	1978.61	0.49	1
MAB_0105c	-	Probable oxidoreductase	22	113.9	70.3	-0.7	5012.9	3095.02	0.49	1
MAB_3942	-	hypothetical protein	6	72.3	45.7	-0.66	867.7	548.16	0.49	1
MAB_4618	-	Probable carboxyvinyl-carboxyphosphonate phosphorylmutase; possible methylisocitrate lyase (PrpB)	21	48.4	32	-0.6	2032.3	1342.93	0.49	1
MAB_4181	-	Sulfate adenylate transferase, subunit 2 (CysD)	15	156.3	110.3	-0.5	4689.8	3309.95	0.49	1
MAB_3051	-	Putative glutamate ABC transporter, periplasmic protein	19	115.6	87.7	-0.4	4392.2	3332.12	0.49	1
MAB_1547c	-	Probable sulfatase	35	79.3	60.9	-0.38	5549.9	4260.11	0.49	1
MAB_4573c	-	Probable epoxide hydrolase EphC	20	411.3	324.3	-0.34	16453.5	12970.4	0.49	1
MAB_4103c	-	Probable methyltransferase	21	410.3	325.6	-0.33	17233.4	13675.4	0.49	1
MAB_2635c	-	Conserved hypothetical protein (sensor protein?)	43	169.9	141.8	-0.26	14612.2	12198.6	0.49	1
MAB_3784c	-	Preprotein translocase secY subunit	26	0	0.1	0.14	0	5.35	0.49	1
MAB_2535	-	Probable amino acid transporter	28	179	233.2	0.38	10025.1	13058.4	0.49	1
MAB_4417c	-	Probable aminotransferase	20	150.3	196.3	0.39	6012.8	7852.44	0.49	1
MAB_0981c	-	Possible enoyl-CoA hydratase/isomerase	13	179.5	242.5	0.43	4667.1	6305.2	0.49	1
MAB_2819	-	Putative steroid dehydrogenase	16	223.1	300.4	0.43	7140.5	9613.18	0.49	1
MAB_1951c	-	Conserved hypothetical protein (phosphoesterase?)	40	70.9	99.9	0.5	5670.4	7992.81	0.49	1
MAB_0646c	-	Putative short-chain dehydrogenase/reductase	14	148	214.1	0.53	4145.1	5994.64	0.49	1
MAB_4731c	-	hypothetical protein	8	239.8	348.2	0.54	3836.3	5570.66	0.49	1
MAB_0717	-	Probable dehydrogenase/reductase	11	102.7	158.7	0.63	2258.4	3490.67	0.49	1
MAB_0742c	-	Probable thioredoxin ThiX	7	76	126.8	0.74	1063.4	1775.9	0.49	1
MAB_1003c	-	hypothetical protein	19	35.5	64.8	0.87	1350.6	2463.18	0.49	1
MAB_4535c	-	hypothetical protein	8	59.4	110.6	0.9	950.9	1769.28	0.49	1
MAB_0264	-	Possible osmoprotectant (glycine betaine/ carnitine/choline/l-proline) ABC transporter ProZ	11	89.2	180.4	1.02	1962	3967.78	0.49	1
MAB_2223	-	Putative TspO/MBR-related protein precursor	10	85.3	194.1	1.19	1705.5	3881.89	0.49	1
MAB_3248c	-	hypothetical protein	4	84.3	193.9	1.2	674.7	1551.22	0.49	1
MAB_0980	-	hypothetical protein	4	107.5	325.2	1.6	860.1	2601.62	0.49	1
MAB_1225	-	Putative ABC transporter, permease protein	11	13.9	47.3	1.77	305.7	1040.76	0.49	1
MAB_4404	-	Hypothetical protein	4	0	34.6	5.15	0	276.8	0.49	1
MAB_3220	-	Hypothetical protein	4	7	276.3	5.29	56.3	2210.59	0.49	1
MAB_1910c	-	hypothetical protein	3	65	0	-6.04	389.9	0	0.5	1
MAB_3609	-	Conserved hypothetical protein (NUDIX hydrolase?)	6	59.9	0	-5.93	718.3	0	0.5	1
MAB_0448c	-	Hypothetical protein	2	45.8	0	-5.55	183.4	0	0.5	1
MAB_1514	-	Putative MutT/NUDIX-family protein	6	45.6	0	-5.54	546.7	0	0.5	1
MAB_3602c	-	hypothetical protein	13	22.1	0	-4.53	575.3	0	0.5	1
MAB_3226c	-	tRNA (guanine-N(1)-)-methyltransferase (TrmD)	11	18.9	0	-4.31	415.8	0	0.5	1
MAB_1216c	-	Probable cytochrome P450	20	2.8	0	-1.93	112.4	0	0.5	1
MAB_2745c	-	Possible SUF system FeS assembly protein	7	12.6	4.8	-1.4	176.3	66.98	0.5	1
MAB_2591c	-	hypothetical protein	11	37.1	16.2	-1.19	816.7	356.98	0.5	1
MAB_0097	-	Conserved hypothetical protein (PHP domain protein)	11	74.1	33.2	-1.16	1631	730.01	0.5	1
MAB_1025	-	hypothetical protein	10	51.7	23.1	-1.16	1034.5	461.79	0.5	1
MAB_2362	-	hypothetical protein	14	1.1	0	-1.05	29.9	0	0.5	1
MAB_0184c	-	Hypothetical protein	6	75.8	37.9	-1	909.8	455.22	0.5	1
MAB_1682	-	Probable NAD-dependent epimerase/dehydratase	14	30.6	17.5	-0.81	858.2	490.43	0.5	1
MAB_4787c	-	Hypothetical regulatory protein, TetR family	10	28.5	16.3	-0.8	569.2	326.41	0.5	1
MAB_4716c	-	Possible membrane transport protein	29	39.9	23.4	-0.77	2313.7	1356.15	0.5	1
MAB_4267c	-	hypothetical protein	9	326.3	205.7	-0.67	5872.8	3702.74	0.5	1
MAB_1952c	-	adenosylcobinamide-GDP ribazoletransferase	11	142.8	93.8	-0.61	3142.5	2062.83	0.5	1
MAB_2620	-	Hypothetical conserved membrane protein	17	67.8	46.5	-0.54	2303.6	1580.52	0.5	1
MAB_1283c	-	Hypothetical protein	9	170.7	119.1	-0.52	3072.8	2143.55	0.5	1
MAB_1894c	-	hypothetical protein	27	45	31.7	-0.51	2432.5	1710.86	0.5	1
MAB_4189	-	Probable exodeoxyribonuclease III protein XthA	15	217.5	154	-0.5	6524.7	4620.62	0.5	1
MAB_1535c	-	hypothetical protein	14	279.4	202.2	-0.47	7822.1	5661.46	0.5	1
MAB_3888	-	Putative RNA polymerase sigma-70 factor	15	292.2	219.9	-0.41	8766.7	6598.32	0.5	1
MAB_3221c	-	hypothetical protein	8	0.2	0	-0.3	3.7	0	0.5	1
MAB_3192c	-	Putative glycosyl hydrolase (beta-glucosidase)	36	166.3	211.4	0.35	11970.4	15219.9	0.5	1
MAB_3644	-	hypothetical protein	13	262.3	350.5	0.42	6820.4	9114.26	0.5	1
MAB_2544c	-	Putative agmatine deiminase	11	156.3	216.2	0.47	3437.8	4756.3	0.5	1
MAB_0599	-	Probable transcriptional regulator TetR family	11	39.3	64.3	0.71	863.7	1414.51	0.5	1
MAB_0674	-	Putative sensor histidine kinase PhoR	16	24.7	41.5	0.75	789.9	1327.42	0.5	1
MAB_3950c	-	Probable low-affinity inorganic phosphate transporter	10	208	350.5	0.75	4160.2	7010.73	0.5	1
MAB_1864	-	Probable lipid-transfer protein Ltp1/thiolase	15	30.9	54.4	0.82	927.7	1632.13	0.5	1
MAB_2732	-	hypothetical protein	7	110.9	234.9	1.08	1552.4	3288.4	0.5	1
MAB_3519c	-	hypothetical protein	10	41.3	98.2	1.25	825.4	1963.88	0.5	1
MAB_0975c	-	hypothetical protein	9	44.5	126.1	1.5	800.3	2270.45	0.5	1
MAB_1862	-	Conserved hypothetical protein (L-carnitine dehydratase?)	11	16.3	69.3	2.09	358.5	1523.95	0.5	1
MAB_2782c	-	hypothetical protein	8	0.2	1.4	2.62	3.7	22.74	0.5	1
MAB_1281c	-	Hypothetical protein	2	40.2	0.7	-5.77	160.7	2.94	0.51	1
MAB_4674c	-	Similarity with Nitrogen-fixing NifU-like proteins	5	7.9	0	-3.15	78.9	0	0.51	1
MAB_1687	-	hypothetical protein	5	6.5	0	-2.91	65.3	0	0.51	1
MAB_1282	-	Hypothetical protein	3	64	9	-2.83	384.1	54.19	0.51	1
MAB_2457c	-	hypothetical protein	4	126.5	18.3	-2.79	1012.1	146.75	0.51	1
MAB_1926	-	Putative transcriptional regulatory protein PrrA	8	10.6	3.9	-1.45	168.9	61.64	0.51	1
MAB_3056c	-	hypothetical protein	4	317.9	141.3	-1.17	2543	1130.4	0.51	1
MAB_4234c	-	Putative FMNH2-utilizing oxygenase	13	50.5	25.3	-1	1312.9	658.05	0.51	1
MAB_4705c	-	Probable membrane protein, MmpS	9	262.5	140.2	-0.9	4724.7	2523.66	0.51	1
MAB_2906c	-	hypothetical protein	12	51.6	27.9	-0.89	1237.5	668.8	0.51	1
MAB_2555	-	hypothetical protein	9	37.6	21.6	-0.8	677.2	388.36	0.51	1
MAB_0053c	-	Probable cytidine/deoxycytidylate deaminase	16	91.2	54.1	-0.75	2917.2	1732.77	0.51	1
MAB_2200c	-	Probable cobalamin biosynthesis protein CobG	8	109.2	64.9	-0.75	1746.6	1037.99	0.51	1
MAB_4047c	-	Sensory transduction protein RegX3	8	130.2	80.3	-0.7	2083.7	1285.54	0.51	1
MAB_0049	-	ESAT-6-like protein	4	184.3	120.3	-0.62	1474.4	962.62	0.51	1
MAB_4640c	-	Dihydroxy-acid dehydratase (IlvD)	30	115.3	82.4	-0.48	6917	4945.51	0.51	1
MAB_3866c	-	Putative amino acid permease	37	212.2	169	-0.33	15701.9	12502.4	0.51	1
MAB_3416	-	Probable membrane transport protein	21	793.7	991.7	0.32	33336.2	41653.1	0.51	1
MAB_4594c	-	Putative Mce family protein	16	121.3	153.1	0.34	3880.2	4900.16	0.51	1
MAB_4626c	-	Probable fatty-acid-CoA ligase FadD	23	231.3	292.1	0.34	10638.6	13437.8	0.51	1
MAB_0311c	-	hypothetical protein	42	41.9	54.8	0.39	3523.4	4603.36	0.51	1
MAB_1189c	-	Probable methylmalonic acid semialdehyde dehydrogenase MmsA	18	143.3	191.8	0.42	5159.7	6904.88	0.51	1
MAB_3767c	-	Hypothetical protein	9	215.3	296.9	0.46	3875.3	5343.49	0.51	1
MAB_2058	-	Probable enoyl-CoA dehydratase/isomerase	10	345.9	485.8	0.49	6917.6	9716.33	0.51	1
MAB_4068	-	hypothetical protein	15	190.4	273.1	0.52	5712.1	8193.3	0.51	1
MAB_1542c	-	Probable amino acid permease	20	76.6	110.9	0.53	3063.5	4436.59	0.51	1
MAB_2713	-	hypothetical protein	10	78	115.2	0.56	1560.7	2303.98	0.51	1
MAB_0027c	-	hypothetical protein	12	118.4	176.9	0.58	2841.4	4244.55	0.51	1
MAB_3072	-	Putative acetyltransferase	7	0	0.6	0.64	0	7.76	0.51	1
MAB_3305c	-	hypothetical protein	20	68.9	108.7	0.66	2754.1	4348.37	0.51	1
MAB_4024c	-	Probable monooxygenase	27	14.6	23.3	0.67	789.2	1258.48	0.51	1
MAB_0691	-	Short-chain dehydrogenase/reductas	8	32.9	59.7	0.86	526.6	955.07	0.51	1
MAB_4252c	-	hypothetical protein	5	43.7	80.3	0.88	436.9	802.7	0.51	1
MAB_4588c	-	Probable enoyl-CoA hydratase/isomerase	10	26.2	49.9	0.93	524	997.38	0.51	1
MAB_1080	-	Hypothetical porin precursor	11	158.9	313.4	0.98	3495.1	6895.63	0.51	1
MAB_1639c	-	hypothetical protein	6	170.8	350.7	1.04	2050.1	4208.94	0.51	1
MAB_0668c	-	Probable O-methyltransferase OmT	25	2.2	7.5	1.73	112.5	373.02	0.51	1
MAB_2501	-	hypothetical protein	3	208.9	760.4	1.86	1253.2	4562.37	0.51	1
MAB_2490	-	hypothetical protein	7	52.2	219.3	2.07	731.2	3069.98	0.51	1
MAB_4596c	-	Putative Mce family protein	12	8	44.5	2.48	191.6	1067.69	0.51	1
MAB_2893c	-	hypothetical protein	9	0	7.2	3.04	0	130.38	0.51	1
MAB_4578c	-	Probable NAD(P) transhydrogenase, alpha2 subunit PntAB	2	2	419.9	7.69	8.1	1679.48	0.51	1
MAB_0085c	-	Putative transcriptional regulator	6	41.2	16.8	-1.29	494.7	201.99	0.52	1
MAB_3999	-	hypothetical protein	3	98	43.9	-1.16	588.1	263.61	0.52	1
MAB_0412	-	hypothetical protein	2	312.3	159.8	-0.97	1249.3	639.23	0.52	1
MAB_4244c	-	hypothetical protein	10	82.3	43.2	-0.93	1646.1	863.55	0.52	1
MAB_2220c	-	hypothetical protein	12	72.6	41.4	-0.81	1742.5	993.11	0.52	1
MAB_0563	-	hypothetical protein	11	107.7	65.4	-0.72	2368.8	1437.87	0.52	1
MAB_1923c	-	hypothetical protein	5	53.2	32.4	-0.72	531.5	323.65	0.52	1
MAB_2074	-	Putative monooxygenase	24	89.6	56.4	-0.67	4302.1	2707.97	0.52	1
MAB_0457	-	Hypothetical protein	3	507.4	330.9	-0.62	3044.7	1985.7	0.52	1
MAB_2453c	-	hypothetical protein	9	517.2	349.3	-0.57	9309.3	6288.12	0.52	1
MAB_1719	-	hypothetical protein	15	168.8	122.6	-0.46	5064.2	3678.94	0.52	1
MAB_4928c	-	hypothetical protein	9	369.5	273.3	-0.44	6651.5	4920.1	0.52	1
MAB_0449	-	Probable copper-transporting ATPase	21	418.2	315.4	-0.41	17563.2	13248	0.52	1
MAB_0559	-	Probable carbonic anhydrase (carbonate dehydratase)	12	171.8	133.4	-0.37	4122.9	3201.09	0.52	1
MAB_4547	-	Probable aldehyde dehydrogenase	17	196.9	154.2	-0.35	6696.2	5242.85	0.52	1
MAB_4620c	-	Hypothetical protein	16	73.1	57.4	-0.35	2338.8	1837.66	0.52	1
MAB_3719c	-	Putative cholesterol oxidase ChoD	26	270.2	214.4	-0.33	14052.8	11147.3	0.52	1
MAB_3148c	-	Probable polyketide synthase Pks5	103	121.2	103.4	-0.23	24961.5	21305.3	0.52	1
MAB_2212	-	Probable polyketide synthase	84	137.8	161.9	0.23	23149.4	27206	0.52	1
MAB_0727	-	Putative dihydrodipicolinate reductase	13	362.7	439.8	0.28	9430.1	11435.8	0.52	1
MAB_4777c	-	Possible cellulase CelA (endoglucanase)	19	513.1	632	0.3	19497.6	24016.9	0.52	1
MAB_3160	-	hypothetical protein	21	186.1	238.1	0.36	7816.7	10000.5	0.52	1
MAB_1431	-	Conserved hypothetical protein (Putative monooxygenase)	20	162.8	216.8	0.41	6512.3	8673.36	0.52	1
MAB_1697	-	Putative Mce family protein	8	0	0.3	0.42	0	5.35	0.52	1
MAB_3671c	-	Probable thymidine phosphorylase DeoA	16	181.3	259.5	0.52	5800.2	8302.44	0.52	1
MAB_0429	-	Putative oligopeptide ABC transporter, ATP-binding protein	27	55.7	80.6	0.53	3006.8	4350.6	0.52	1
MAB_3757	-	hypothetical protein	15	174.5	256.5	0.56	5233.8	7695.27	0.52	1
MAB_3781	-	hypothetical protein	20	143	210.4	0.56	5718.7	8417.64	0.52	1
MAB_1465	-	Conserved hypothetical protein thioredoxin-like	8	61	91.8	0.59	975.4	1468.16	0.52	1
MAB_4295c	-	Probable UDP-glucose 6-dehydrogenase (UdgA)	14	37.7	56.6	0.59	1055.4	1585.65	0.52	1
MAB_1598	-	Probable molybdopterin-guanine dinucleotide biosynthesis protein A	5	135	204	0.6	1349.9	2040.47	0.52	1
MAB_3023c	-	hypothetical protein	8	111.4	173.3	0.64	1782.1	2772.59	0.52	1
MAB_4650c	-	Putative pyruvate carboxyltransferase	19	76.4	119.5	0.65	2902.6	4542.46	0.52	1
MAB_0725c	-	hypothetical protein	6	84.4	134.2	0.67	1013.1	1610.46	0.52	1
MAB_0045	-	Hypothetical TetR transcriptional regulator	5	253.8	473.8	0.9	2538	4738.37	0.52	1
MAB_2088	-	Transposase-like protein	9	56.6	107.8	0.93	1018	1940.39	0.52	1
MAB_4785	-	hypothetical protein	9	235.2	455.2	0.95	4234.2	8193.68	0.52	1
MAB_4071	-	Hypothetical protein	6	28.7	63.7	1.15	344.9	764.42	0.52	1
MAB_2496	-	Probable acyl-CoA dehydrogenase	16	7.8	22.7	1.54	250	725.86	0.52	1
MAB_3145	-	Conserved hypothetical protein (cobalt transport?)	8	29.1	90.2	1.63	465.4	1443.5	0.52	1
MAB_1359c	-	Putative ABC transporter, ATP-binding protein	13	9.8	30.9	1.65	256.1	804.19	0.52	1
MAB_2236c	-	Putative short-chain dehydrogenase/reductase	3	35.6	156.6	2.14	213.4	939.39	0.52	1
MAB_1089	-	hypothetical protein	11	1	8.7	3.1	22.3	190.54	0.52	1
MAB_0579c	-	Putative transcriptional regulator, TetR family	5	0	39.9	5.35	0	399.23	0.52	1
MAB_1990	-	hypothetical protein	2	311.2	95.2	-1.71	1244.7	380.9	0.53	1
MAB_3955	-	hypothetical protein	5	132.6	74.2	-0.84	1326.2	741.63	0.53	1
MAB_4689c	-	hypothetical protein	11	69.6	40.7	-0.78	1532.1	895.06	0.53	1
MAB_3182c	-	hypothetical protein	11	28.1	16.9	-0.74	618.8	370.72	0.53	1
MAB_4764c	-	hypothetical protein	13	207.7	128	-0.7	5400.8	3328.35	0.53	1
MAB_2359	-	16S/23S rRNA (cytidine-2'-O)-methyltransferase	7	102.4	65.2	-0.65	1433.2	912.25	0.53	1
MAB_4008c	-	hypothetical protein	9	405.5	258.1	-0.65	7298.6	4646.31	0.53	1
MAB_1265c	-	hypothetical protein	7	251.5	164.3	-0.61	3521.2	2300.39	0.53	1
MAB_1018c	-	Probable glycosyl transferase	15	69.1	49	-0.49	2071.7	1470	0.53	1
MAB_3967	-	Monooxygenase EthA, flavin-binding	33	63.7	45.4	-0.49	4206.2	2999.59	0.53	1
MAB_2623c	-	ABC transporter ATP-binding protein	16	88.7	65.4	-0.44	2837.9	2091.79	0.53	1
MAB_4454c	-	Conserved hypothetical protein (DGPF family)	5	348.3	258.6	-0.43	3482.8	2585.99	0.53	1
MAB_0154	-	hypothetical protein	13	183.5	137.7	-0.41	4770.5	3579.74	0.53	1
MAB_3646c	-	Probable aminotransferase class-III	13	525.1	407.6	-0.37	13652.2	10598.2	0.53	1
MAB_3412	-	hypothetical protein	14	118.5	92.4	-0.36	3317.6	2588.57	0.53	1
MAB_4703c	-	Probable membrane protein, MmpL	57	71.9	60.3	-0.25	8192.5	6879.11	0.53	1
MAB_2053	-	Luciferase-like	12	433.9	523.6	0.27	10413.2	12567.2	0.53	1
MAB_0219	-	hypothetical protein	20	180.8	226.2	0.32	7230.7	9047.44	0.53	1
MAB_1205	-	hypothetical protein	25	109.8	146.6	0.42	5491.8	7332.26	0.53	1
MAB_3630c	-	hypothetical protein	13	364.7	492.3	0.43	9482.2	12798.8	0.53	1
MAB_3420c	-	Putative short-chain dehydrogenase/reductase	13	215.4	292.2	0.44	5599.4	7596.57	0.53	1
MAB_0067	-	hypothetical protein	10	218.4	309.5	0.5	4367.9	6189.79	0.53	1
MAB_1394c	-	hypothetical protein	9	109.1	158	0.53	1964	2843.34	0.53	1
MAB_4672c	-	Probable ABC transporter, permease protein	20	84.9	123.9	0.55	3395.1	4956.7	0.53	1
MAB_3499c	-	hypothetical protein	11	136.8	208.4	0.61	3010.4	4585.55	0.53	1
MAB_1534	-	hypothetical protein	7	121.4	192.1	0.66	1699	2689.55	0.53	1
MAB_2351c	-	Putative transcriptional regulator, TetR family	12	66.7	105.3	0.66	1601.8	2526.76	0.53	1
MAB_1395	-	Probable multidrug resistance transporter, Bcr/CflA family	13	260.4	428.8	0.72	6770.4	11148.3	0.53	1
MAB_3838c	-	Putative ferredoxin reductase	13	31.6	52.2	0.73	820.4	1358.38	0.53	1
MAB_4229c	-	hypothetical protein	6	147.1	249.5	0.76	1765.2	2993.79	0.53	1
MAB_3859c	-	Possible enoyl-CoA hydratase/isomerase	18	17.1	37.5	1.13	615.2	1349.79	0.53	1
MAB_1337c	-	Putative transcriptional regulator, AraC family	13	119.9	278.5	1.22	3117.7	7240.28	0.53	1
MAB_0699c	-	Probable 29 kDa antigen CFP29 (Bacteriocin CFP29)	12	11.8	48.3	2.04	282.2	1159.43	0.53	1
MAB_2753	-	Probable ABC transporter, permease	9	6.8	40.4	2.57	122.4	726.6	0.53	1
MAB_0664	-	PE family protein	7	42.8	2.8	-3.92	598.8	39.62	0.54	1
MAB_3136c	-	hypothetical protein	8	44.5	18.8	-1.24	712.2	300.91	0.54	1
MAB_0748	-	Putative phosphate ABC transporter, permease protein	15	80	42.2	-0.92	2399.3	1264.64	0.54	1
MAB_4032	-	Putative Mce family protein	17	48	26.8	-0.84	1633	912.01	0.54	1
MAB_0018c	-	Putative methyltransferase	13	221	132.2	-0.74	5746.1	3437.98	0.54	1
MAB_1266	-	Probable GTP binding protein	8	44.1	26.6	-0.73	705.6	425.22	0.54	1
MAB_0150c	-	hypothetical protein	6	306	196.9	-0.64	3671.5	2362.2	0.54	1
MAB_0992	-	Probable arsenate reductase (ArsC)	4	357.1	237.3	-0.59	2856.9	1898.7	0.54	1
MAB_3480	-	Putative short chain dehydrogenase/reductase	9	186.8	127.4	-0.55	3362	2292.5	0.54	1
MAB_4198	-	hypothetical protein	13	151.7	110.5	-0.46	3945.5	2872.14	0.54	1
MAB_4576c	-	Hypothetical protein	3	253.7	184.9	-0.46	1522	1109.44	0.54	1
MAB_1841c	-	Putative type-b cytochrome (b561)	9	210.8	155.1	-0.44	3794.8	2792.04	0.54	1
MAB_3864c	-	Hypothetical protein	19	129.6	98	-0.4	4923.5	3723.91	0.54	1
MAB_2081	-	Probable acyl CoA dehydrogenase	15	354.7	302.9	-0.23	10641.1	9086.64	0.54	1
MAB_0990c	-	hypothetical protein	341	296.1	314.1	0.08	201968	214196	0.54	1
MAB_0937c	-	Putative membrane protein, MmpL family	35	353.7	406.8	0.2	24757.4	28478.3	0.54	1
MAB_4750	-	Putative short chain dehydrogenase/reductase	10	454.7	590.7	0.38	9094.6	11814.8	0.54	1
MAB_4774c	-	Hypothetical protein	5	343.9	476.8	0.47	3438.9	4767.85	0.54	1
MAB_2816c	-	Putative luciferase-like protein	25	223.4	315.4	0.5	11172.2	15770.1	0.54	1
MAB_0451c	-	Possible cysteine synthase	20	267.5	386.3	0.53	10700.9	15451.3	0.54	1
MAB_4225c	-	Acetate kinase (AckA)	19	59.8	87.7	0.55	2271.9	3334.17	0.54	1
MAB_2559c	-	Probable peptidyl-prolyl cis-trans isomerase	5	269.7	417.2	0.63	2696.6	4172.35	0.54	1
MAB_0063c	-	hypothetical protein	7	121.1	190.3	0.65	1695.2	2663.87	0.54	1
MAB_4514c	-	Putative Mce family protein	17	19.7	31	0.65	669.7	1053.87	0.54	1
MAB_1618	-	Probable gamma-glutamyl phosphate reductase	9	114	194.8	0.77	2052.9	3505.96	0.54	1
MAB_2835	-	hypothetical protein	7	91.1	155.1	0.77	1275.7	2170.93	0.54	1
MAB_4564c	-	Putative Mce family protein	14	53.6	92.6	0.79	1501.9	2593.04	0.54	1
MAB_3791	-	Hypothetical protein	16	21.7	38.2	0.81	695.5	1220.93	0.54	1
MAB_1925	-	hypothetical protein	3	87.5	154.3	0.82	525	925.78	0.54	1
MAB_1905	-	Putative phosphoglycerate mutase	16	0	8	3.17	0	255.42	0.54	1
MAB_3252c	-	Potassium-transporting ATPase C chain	12	6.3	56.8	3.18	150.9	1364.26	0.54	1
MAB_1182	-	hypothetical protein	7	22.7	2.3	-3.32	317.4	31.86	0.55	1
MAB_1699	-	Putative Mce family protein	13	69.4	23.2	-1.58	1803.8	603.61	0.55	1
MAB_0595c	-	Probable acyl-CoA dehydrogenase FadE	11	19.1	8.2	-1.22	421	180.69	0.55	1
MAB_4665c	-	Putative short-chain dehydrogenase/reductase	9	75.7	41	-0.89	1363	737.72	0.55	1
MAB_1840c	-	Putative beta-glucanase	10	152.7	90.2	-0.76	3055	1804.6	0.55	1
MAB_0543	-	Conserved hypothetical protein (Bvg accessory factor?)	10	100	64.1	-0.64	1999.5	1281.53	0.55	1
MAB_1580	-	Trigger factor (TF)	6	276.9	179.9	-0.62	3322.4	2159.32	0.55	1
MAB_3596c	-	Putative transcriptional regulator, TetR family	7	421.3	282.2	-0.58	5897.6	3950.5	0.55	1
MAB_3025	-	Possible ribonuclease BN	11	37.9	26.2	-0.53	834.4	577.01	0.55	1
MAB_3281	-	Putative enoyl-CoA hydratase/isomerase	10	150.3	105.7	-0.51	3005.8	2113.47	0.55	1
MAB_1636	-	hypothetical protein	8	577.3	432.5	-0.42	9237.5	6920.52	0.55	1
MAB_1464	-	hypothetical protein	8	306.5	232.9	-0.4	4903.4	3726.99	0.55	1
MAB_2485c	-	Probable sulfite reductase	27	96.8	73.2	-0.4	5226.2	3955.05	0.55	1
MAB_3829c	-	Ethanolamine permease	33	55.4	42.5	-0.38	3655.7	2807.73	0.55	1
MAB_4528c	-	hypothetical protein	6	438.4	336	-0.38	5260.8	4031.92	0.55	1
MAB_3878	-	Probable lipase/esterase LipG	12	203	267.8	0.4	4870.8	6427.07	0.55	1
MAB_2128c	-	hypothetical protein	21	265.1	370.2	0.48	11135.2	15546.8	0.55	1
MAB_0044	-	hypothetical protein	13	96.3	142.3	0.56	2502.6	3701.1	0.55	1
MAB_1280c	-	Hypothetical protein	9	16.4	25.4	0.63	295.2	457.84	0.55	1
MAB_2791c	-	Putative ethanolamine permease	27	109.4	169.6	0.63	5907	9160.52	0.55	1
MAB_3276	-	Hypothetical protein	24	60.1	92.9	0.63	2887.1	4460.2	0.55	1
MAB_2394	-	hypothetical protein	4	90.9	141.7	0.64	727	1133.26	0.55	1
MAB_3595c	-	adenosylhomocysteinase	17	3.1	5.7	0.88	104.8	192.85	0.55	1
MAB_3647c	-	Probable transcriptional regulatory protein	8	142.7	275.8	0.95	2283	4413.11	0.55	1
MAB_0143c	-	Putative oxidoreductase EphD	12	54.5	112.7	1.05	1308.6	2705.88	0.55	1
MAB_0617	-	hypothetical protein	4	34.5	74.9	1.12	275.7	599.14	0.55	1
MAB_4082c	-	hypothetical protein	3	504.8	1154.5	1.19	3028.5	6926.86	0.55	1
MAB_0252	-	hypothetical protein	24	246.8	758	1.62	11848.1	36383	0.55	1
MAB_1898	-	Probable cobalamin biosynthesis protein CobD	10	3.4	16.9	2.31	68	337.31	0.55	1
MAB_1416	-	Putative lipoprotein LprB precursor	4	79.1	0	-6.32	632.8	0	0.56	1
MAB_3337c	-	hypothetical protein	5	63.3	0	-6.01	632.9	0	0.56	1
MAB_0953	-	Putative transcriptional regulator, GntR family	12	129.5	54.2	-1.26	3108.2	1300.7	0.56	1
MAB_2474	-	hypothetical protein	6	104.5	45.4	-1.2	1253.5	544.82	0.56	1
MAB_3464	-	Hypothetical protein	11	112.5	58.8	-0.94	2475.5	1294.6	0.56	1
MAB_1347c	-	hypothetical protein	6	217.9	124.7	-0.8	2615	1496.77	0.56	1
MAB_3861	-	hypothetical protein	17	113.4	71	-0.68	3854.2	2412.88	0.56	1
MAB_0182c	-	Hypothetical protein	4	127.3	81.5	-0.64	1018.5	651.76	0.56	1
MAB_2228c	-	ESAT-6-like protein esxH	4	152	97.4	-0.64	1216.2	779.19	0.56	1
MAB_1917	-	hypothetical protein	12	178	115.7	-0.62	4272.1	2775.85	0.56	1
MAB_3410	-	hypothetical protein	3	249.5	178.8	-0.48	1497.1	1072.62	0.56	1
MAB_1458	-	hypothetical protein	12	256.6	186.2	-0.46	6158	4467.87	0.56	1
MAB_2780c	-	Putative transporter	16	238.8	178.4	-0.42	7640.3	5710.04	0.56	1
MAB_4101	-	Hypothetical protein	10	570.1	430.6	-0.4	11401.7	8611.67	0.56	1
MAB_1984	-	Probable 1-acylglycerol-3-phosphate O-acyltransferase	8	0.3	0	-0.36	4.6	0	0.56	1
MAB_0827	-	Hypothetical short-chain dehydrogenase/reductase	15	135.8	109.4	-0.31	4073.6	3280.58	0.56	1
MAB_2308	-	UvrABC system protein B (UvrB protein) excinuclease	48	131.4	156.6	0.25	12613.5	15038.4	0.56	1
MAB_4090	-	Putative amino-acid permease	15	614.7	741.6	0.27	18440.8	22247.1	0.56	1
MAB_2268c	-	hypothetical protein	28	165.1	201.8	0.29	9246.6	11303.4	0.56	1
MAB_0432	-	hypothetical protein	18	363.1	478.5	0.4	13072.4	17225.7	0.56	1
MAB_2320c	-	hypothetical protein	5	146.6	199	0.44	1465.7	1990.48	0.56	1
MAB_1132c	-	Probable L-asparagine permease 1 (transport protein)	22	124.6	170.5	0.45	5483.3	7500	0.56	1
MAB_3685	-	hypothetical protein	9	376.1	523.9	0.48	6769.4	9430.06	0.56	1
MAB_2900	-	hypothetical protein	9	69.9	102.9	0.56	1257.5	1851.97	0.56	1
MAB_0715c	-	Putative HTH-type transcriptional regulator AraC	12	85.1	133.9	0.65	2041.5	3212.66	0.56	1
MAB_3380c	-	hypothetical protein	18	83.6	134.5	0.69	3010.7	4840.84	0.56	1
MAB_4276c	-	Probable conserved lipoprotein DsbF	5	148.1	80.3	-0.88	1481.5	803.03	0.57	1
MAB_2976	-	Conserved hypothetical protein (possible reductase)	9	70.2	38.4	-0.87	1264.2	691.07	0.57	1
MAB_4105c	-	Methyltransferase MtfD	13	295.5	188.3	-0.65	7683.9	4896.56	0.57	1
MAB_4081c	-	hypothetical protein	9	383.2	252.6	-0.6	6898.4	4546.38	0.57	1
MAB_3668	-	hypothetical protein	10	95.8	64.6	-0.57	1916	1291.65	0.57	1
MAB_4200	-	Putative sigma factor	18	31.2	21.2	-0.56	1123.5	763.33	0.57	1
MAB_0308c	-	Hypothetical protein	7	218.3	153.9	-0.5	3056.5	2154.61	0.57	1
MAB_4213c	-	Probable lipoprotein aminopeptidase LpqL	18	38.9	27.8	-0.49	1400.2	1000.18	0.57	1
MAB_2275	-	Putative membrane protein, MmpL family	54	84.7	61	-0.47	9149.5	6586.96	0.57	1
MAB_4789c	-	Hypothetical protein	15	212.9	154.4	-0.46	6386.1	4630.63	0.57	1
MAB_2163	-	Probable RNA polymerase sigma-70 factor, ECF subfamily	6	224.5	164.7	-0.45	2694.4	1975.86	0.57	1
MAB_2229c	-	Hypothetical PE family protein	4	81.2	59.2	-0.45	649.6	473.98	0.57	1
MAB_1860	-	Probable ABC transporter antibiotic-transport integral membrane protein	13	18.4	13.6	-0.44	478.9	353.84	0.57	1
MAB_3176c	-	hypothetical protein	10	291.9	214.6	-0.44	5837.7	4292.78	0.57	1
MAB_3884	-	Possible flavoprotein	16	261.4	193.2	-0.44	8365.7	6181.85	0.57	1
MAB_2633	-	Probable ATP-binding protein ABC transporter CydC	19	93.4	69.3	-0.43	3547.5	2632.76	0.57	1
MAB_2067c	-	Probable acetyl/propionyl-CoA carboxylase beta subunit AccD2	21	1011.3	804.9	-0.33	42473.6	33805.4	0.57	1
MAB_1326c	-	hypothetical protein	10	235.4	188.7	-0.32	4708	3773.46	0.57	1
MAB_4690c	-	Probable non-ribosomal peptide synthetase PstA	140	116.9	101.8	-0.2	32722.1	28497.4	0.57	1
MAB_4006	-	Putative lipase/esterase/beta-lactamase	23	389.3	455.6	0.23	17909.8	20959.3	0.57	1
MAB_0124	-	Conserved hypothetical protein (GGDEF domain)	13	296.2	377.3	0.35	7701.3	9809.24	0.57	1
MAB_4442c	-	Probable acetyl-CoA acyltransferase	17	149.5	196.6	0.39	5083	6682.73	0.57	1
MAB_2264c	-	Probable hydroxylase/dioxygenase	20	57	75.2	0.4	2278	3008.21	0.57	1
MAB_0525c	-	Probable conserved lipoprotein LpqG	10	218.6	313.7	0.52	4372.4	6274.69	0.57	1
MAB_1380	-	hypothetical protein	5	74.1	107	0.53	741	1069.52	0.57	1
MAB_3753c	-	hypothetical protein	4	125.3	195.8	0.64	1002.7	1566.62	0.57	1
MAB_0037c	-	Possible serine/threonine phosphatase Ppp	14	72.7	114.5	0.66	2034.9	3205.24	0.57	1
MAB_2247c	-	2,3-dihydroxybenzoate-AMP ligase	30	11.3	18.9	0.74	680.3	1134.97	0.57	1
MAB_1596	-	Hypothetical protein	4	424.6	973.6	1.2	3396.5	7789.12	0.57	1
MAB_3017	-	Conserved hypothetical protein (endoribonuclease?)	5	60.9	288.8	2.25	608.9	2888.1	0.57	1
MAB_2216	-	Sulfonate ABC transporter, permease protein SsuC	7	20.4	102.6	2.33	285.4	1436.36	0.57	1
MAB_2754	-	hypothetical protein	16	0	36.4	5.22	0	1164.68	0.57	1
MAB_2215	-	hypothetical protein	4	70.2	14.2	-2.31	562	113.51	0.58	1
MAB_2805c	-	hypothetical protein	9	330.5	198.5	-0.74	5949.1	3572.62	0.58	1
MAB_4004c	-	Conserved hypothetical protein (excisionase?)	5	145.6	103.6	-0.49	1456.2	1035.54	0.58	1
MAB_2595	-	Putative pyridoxamine 5'-phosphate oxidase	9	421.1	301.3	-0.48	7580.5	5423.68	0.58	1
MAB_0753c	-	Probable tRNA-dihydrouridine synthase	13	223.1	165.5	-0.43	5801.5	4303.85	0.58	1
MAB_1528c	-	Probable oxidoreductase	13	105.8	79.4	-0.41	2751	2063.49	0.58	1
MAB_3000	-	hypothetical protein	9	234.6	176	-0.41	4223	3167.57	0.58	1
MAB_2497c	-	hypothetical protein	17	112	84.8	-0.4	3806.8	2883.01	0.58	1
MAB_4026c	-	Probable transcriptional regulatory protein TetR	11	124.4	94.9	-0.39	2735.8	2087.59	0.58	1
MAB_4587c	-	hypothetical protein	15	327.3	249.2	-0.39	9818	7476.61	0.58	1
MAB_0961c	-	hypothetical protein	12	324.6	263.9	-0.3	7791.1	6333.82	0.58	1
MAB_2276c	-	Putative regulatory protein	6	813.8	658.8	-0.3	9765.2	7905.11	0.58	1
MAB_2316	-	Probable acid-CoA ligase	24	191.2	159	-0.27	9180	7632.81	0.58	1
MAB_4310c	-	Putative membrane protein, MmpL family	42	134.6	114.9	-0.23	11310.1	9648.18	0.58	1
MAB_0022c	-	Probable permease	495	298	314.6	0.08	294980	311433	0.58	1
MAB_4448	-	Putative sulfate transporter	27	131	160.9	0.3	7072.3	8690.96	0.58	1
MAB_0339	-	Hypothetical protein	24	205.6	255.5	0.31	9866.6	12265.1	0.58	1
MAB_3172c	-	hypothetical protein	7	352.7	455.6	0.37	4937.5	6378.06	0.58	1
MAB_0265	-	hypothetical protein	8	188.4	244.9	0.38	3014.4	3917.92	0.58	1
MAB_3787	-	hypothetical protein	13	93.6	121.8	0.38	2434.4	3165.6	0.58	1
MAB_4158	-	Probable acyl-CoA dehydrogenase FadE	12	318.5	417.6	0.39	7643	10023.1	0.58	1
MAB_2118	-	Hypothetical protein	7	132.3	181.3	0.45	1852	2537.89	0.58	1
MAB_3476c	-	Hypothetical protein	5	340.1	484.1	0.51	3400.6	4840.73	0.58	1
MAB_2138	-	NADH-quinone oxidoreductase, E subunit NuoE	15	28.4	40.7	0.52	852.1	1222.14	0.58	1
MAB_1402c	-	Putative lipoprotein LprE precursor	6	165	240.5	0.54	1980.5	2886.25	0.58	1
MAB_0615	-	Putative acyl-CoA dehydrogenase	15	60.7	93.1	0.62	1821	2792.23	0.58	1
MAB_4172c	-	Possible siderophore-binding protein	7	126.2	204.1	0.69	1766.1	2858.03	0.58	1
MAB_4460	-	Hypothetical protein	13	147.9	237.9	0.69	3844.7	6185.67	0.58	1
MAB_2928	-	Probable amidohydrolase	22	30	54.8	0.87	1322.2	2409.38	0.58	1
MAB_4513c	-	Putative Mce family protein	17	15.1	30.9	1.03	512.1	1048.97	0.58	1
MAB_1146	-	Hypothetical protein	3	24	49.6	1.05	144.1	297.57	0.58	1
MAB_3419	-	NH(3)-dependent NAD(+) synthetase	12	0	1.2	1.16	0	29.66	0.58	1
MAB_1622	-	hypothetical protein	6	14.5	33.7	1.21	174.4	404.36	0.58	1
MAB_4759	-	Probable nitroreductase	4	74.7	33.8	-1.15	597.9	270.02	0.59	1
MAB_0373	-	Probable aminotransferase	10	168.4	100	-0.75	3368.8	1999.51	0.59	1
MAB_0285	-	Putative oxidoreductase	18	65.8	42.6	-0.63	2369.8	1532.03	0.59	1
MAB_0614	-	Probable acyl-CoA dehydrogenase FadE	14	30.8	19.9	-0.63	861.8	556.39	0.59	1
MAB_1171c	-	hypothetical protein	17	82.8	54.3	-0.61	2815	1847.48	0.59	1
MAB_0088c	-	Putative oxidoreductase	15	59.8	41.5	-0.53	1793.6	1246.02	0.59	1
MAB_3994c	-	hypothetical protein	2	173.9	134.1	-0.37	695.8	536.58	0.59	1
MAB_0351	-	Catalase	28	162.3	134.2	-0.28	9090.9	7513.14	0.59	1
MAB_2491c	-	hypothetical protein	10	152.3	125.1	-0.28	3045.6	2502	0.59	1
MAB_2552c	-	acyltransferase	27	179.8	154.5	-0.22	9706.9	8341.21	0.59	1
MAB_0648	-	Hypothetical protein	24	252.7	295.4	0.23	12131.2	14181.1	0.59	1
MAB_1318c	-	Probable catechol-o-methyltransferase	15	214.8	258.4	0.27	6442.6	7751.11	0.59	1
MAB_2958	-	Putative transmembrane-transport protein	25	88.9	113.5	0.35	4446.9	5676.16	0.59	1
MAB_4336	-	Probable acyl-CoA dehydrogenase FadE	14	200.8	256.4	0.35	5622.1	7180.26	0.59	1
MAB_3972c	-	hypothetical protein	15	446	571.8	0.36	13379.2	17154.7	0.59	1
MAB_0495c	-	hypothetical protein	13	312.8	404.9	0.37	8133.5	10527.3	0.59	1
MAB_3450c	-	Probable phosphoglucomutase PgmA	28	108.4	140	0.37	6072.4	7842.42	0.59	1
MAB_3909	-	Putative peroxidase	23	178.3	234.8	0.4	8200.5	10801.7	0.59	1
MAB_3405	-	Putative short chain dehydrogenase/reductase	11	137.4	183.1	0.41	3022.7	4028.83	0.59	1
MAB_3746c	-	hypothetical protein	14	73.3	97.2	0.41	2052.6	2722.1	0.59	1
MAB_0145c	-	Probable transcriptional regulator, TetR family	11	298.6	399	0.42	6569	8777.52	0.59	1
MAB_0389c	-	Putative regulatory protein	8	401.9	546.7	0.44	6430.4	8747.92	0.59	1
MAB_0524c	-	Probable conserved lipoprotein LpqG	4	395.1	536.1	0.44	3160.9	4288.73	0.59	1
MAB_0247c	-	Putative acetyltransferase	5	197.9	272.9	0.46	1978.5	2729.27	0.59	1
MAB_0619	-	Hypothetical protein	19	117.2	169.4	0.53	4454.3	6438.63	0.59	1
MAB_2953	-	Hypothetical protein	11	63.6	92.7	0.54	1399.2	2039.48	0.59	1
MAB_3965	-	Putative aminotransferase	35	23.1	35.1	0.6	1616.7	2456.48	0.59	1
MAB_0116	-	Hypothetical protein	5	104.5	167	0.68	1045.2	1670.23	0.59	1
MAB_1873c	-	Putative TetR family transcriptional regulator	7	356.9	659.5	0.89	4997.2	9233.26	0.59	1
MAB_1705c	-	Putative transcriptional regulator, GntR family	6	100.3	206.5	1.04	1203.5	2477.86	0.59	1
MAB_1227	-	Putative ABC transporter, permease protein	10	115.8	253.8	1.13	2316.5	5076.78	0.59	1
MAB_4739	-	Probable FAD dependent oxidoreductase	7	61	135.5	1.15	853.6	1897.63	0.59	1
MAB_3407	-	hypothetical protein	8	157.8	376.2	1.25	2524.4	6018.86	0.59	1
MAB_4560	-	Alcohol dehydrogenase B (AdhB)	10	37.4	94	1.33	747.9	1879.69	0.59	1
[truncated: 2,251 more rows]
