# Supplementary material for: Efflux pumps and membrane permeability contribute to intrinsic antibiotic resistance in Mycobacterium abscessus
Source: PLoS Pathog. 2025 Apr 10;21(4):e1013027. doi: 10.1371/journal.ppat.1013027 (PMC12017575; doi:10.1371/journal.ppat.1013027)
Supplement: S4 Table — Percent identity of amino acid sequences from M. abscessus with corresponding closest orthologs from M. tuberculosis H37Rv, M. avium 104, and M. smegmatis mc2155 as determined by alignment using Clustal 2.0.9 multiple sequence alignment. (XLSX) [file ppat.1013027.s011.xlsx]

## Sheet: S4 Table
	Hits from TnSeq screen display moderate homology with other pathogenic mycobacterial species.
	Percent identity of amino acid sequences from M. abscessus with corresponding closest orthologs from M. tuberculosis H37Rv, M. avium 104, and M. smegmatis mc2155 as determined by alignment using Clustal 2.0.9 multiple sequence alignment.
	Protein in M. abscessus ATC19977	M. tuberculosis H37Rv closest ortholog and % identity	M. avium 104 closest ortholog and % identity	M. smegmatis mc2155 closest ortholog and % identity
	MAB_1963	Rv2198c, 54.42%	MAV_2293, 44.22%	MSMEG_4265, 56.38%
	MAB_2303	Rv0450c, 56.26%	MAV_2510, 55.42%	MSMEG_3496c, 54.55%
	MAB_2624c	N/A	N/A	MSMEG_3249, 74.93%
	MAB_2807	Rv1410c, 62.82%	MAV_3369, 60.04%	MSMEG_3069, 65.67%
	MAB_4116c	Rv0450c, 56.26%	MAV_3248, 67.37%	MSMEG_0381, 78.29%
