# Supplementary material for: Efflux pumps and membrane permeability contribute to intrinsic antibiotic resistance in Mycobacterium abscessus
Source: PLoS Pathog. 2025 Apr 10;21(4):e1013027. doi: 10.1371/journal.ppat.1013027 (PMC12017575; doi:10.1371/journal.ppat.1013027)
Supplement: S5 Table — (XLSX) [file ppat.1013027.s012.xlsx]

## Sheet: S5 Table
Oligos used in this study
Oligonucleotide name	Sequence (5' to 3')	Purpose
NT-1top	gggaGGTCTAGTATCTTGAGCGTT	sgRNA top oligo non-targeting #1
NT-1bottom	aaacAACGCTCAAGATACTAGACC	sgRNA bottom oligo non-targeting #1
MAB_2807_1top	GGGAATGATCGCCAGCGGCACGTTGAC	sgRNA top oligo targeting MAB_2807 #1
MAB_2807_1bottom	AAACGTCAACGTGCCGCTGGCGATCAT	sgRNA bottom oligo targeting MAB_2807 #1
MAB_2807_2top	GGGAAGCCGGGTCTTGGCCCGCGATTCCC	sgRNA top oligo targeting MAB_2807 #2
MAB_2807_2bottom	AAACGGGAATCGCGGGCCAAGACCCGGCT	sgRNA bottom oligo targeting MAB_2807 #2
MAB_2807_3top	GGGAGCGGCCAGCGCATCGAAGTTCTG	sgRNA top oligo targeting MAB_2807 #3
MAB_2807_3bottom	AAACCAGAACTTCGATGCGCTGGCCGC	sgRNA bottom oligo targeting MAB_2807 #3
MAB_1963_1top	GGGAAGTACGCCTGAGAATGAAACGCG	sgRNA top oligo targeting MAB_1963 #1
MAB_1963_1bottom	AAACCGCGTTTCATTCTCAGGCGTACT	sgRNA bottom oligo targeting MAB_1963 #1
MAB_1963_2top	GGGAGGTCTCATCCGAACGGCCCGCGA	sgRNA top oligo targeting MAB_1963 #2
MAB_1963_2bottom	AAACTCGCGGGCCGTTCGGATGAGACC	sgRNA bottom oligo targeting MAB_1963 #2
MAB_1963_3top	GGGAGTGCAGTTGAGCTGACTCAGCCG	sgRNA top oligo targeting MAB_1963 #3
MAB_1963_3bottom	AAACCGGCTGAGTCAGCTCAACTGCAC	sgRNA bottom oligo targeting MAB_1963 #3
MAB_2303_1top	GGGAAGCCAGGCGAGAATGATCGGGAC	sgRNA top oligo targeting MAB_2303 #1
MAB_2303_1bottom	AAACGTCCCGATCATTCTCGCCTGGCT	sgRNA bottom oligo targeting MAB_2303 #1
MAB_2303_2top	GGGAGTTGTAGTTGACCGTGTACGACG	sgRNA top oligo targeting MAB_2303 #2
MAB_2303_2bottom	AAACCGTCGTACACGGTCAACTACAAC	sgRNA bottom oligo targeting MAB_2303 #2
MAB_2303_3top	GGGAGTCGAAGGCCTCCGGCGGCAGATA	sgRNA top oligo targeting MAB_2303 #3
MAB_2303_3bottom	AAACTATCTGCCGCCGGAGGCCTTCGAC	sgRNA bottom oligo targeting MAB_2303 #3
MAB_2302_1top	GGGAGCGATGTCCTTGGGGATGATGTTC	sgRNA top oligo targeting MAB_2302 #1
MAB_2302_1bottom	AAACGAACATCATCCCCAAGGACATCGC	sgRNA bottom oligo targeting MAB_2302 #1
MAB_2302_2top	GGGAGTGTACTCATGCAGATTTCACCAT	sgRNA top oligo targeting MAB_2302 #2
MAB_2302_2bottom	AAACATGGTGAAATCTGCATGAGTACAC	sgRNA bottom oligo targeting MAB_2302 #2
MAB_2302_3top	GGGAGCCATCGCGACGACATTGGCAAAA	sgRNA top oligo targeting MAB_2302 #3
MAB_2302_3bottom	AAACTTTTGCCAATGTCGTCGCGATGGC	sgRNA bottom oligo targeting MAB_2302 #3
MAB_2624c_1top	GGGAAGATGGCCGCCCGAATTGGCACT	sgRNA top oligo targeting MAB_2624c #1
MAB_2624c_1bottom	AAACAGTGCCAATTCGGGCGGCCATCT	sgRNA bottom oligo targeting MAB_2624c #1
MAB_2624c_2top	GGGAATCACGAAGGCCCACAGCTTGAA	sgRNA top oligo targeting MAB_2624c #2
MAB_2624c_2bottom	AAACTTCAAGCTGTGGGCCTTCGTGAT	sgRNA bottom oligo targeting MAB_2624c #2
MAB_2624c_3top	GGGAGCGACTGTGTAGGCACCAATCGC	sgRNA top oligo targeting MAB_2624c #3
MAB_2624c_3bottom	AAACGCGATTGGTGCCTACACAGTCGC	sgRNA bottom oligo targeting MAB_2624c #3
MAB_4116c_1top	GGGAGCACCGGCAGTCAGCGGATCACC	sgRNA top oligo targeting MAB_4116c #1
MAB_4116c_1bottom	AAACGGTGATCCGCTGACTGCCGGTGC	sgRNA bottom oligo targeting MAB_4116c #1
MAB_4116c_2top	GGGAAGCAAGACCGTGATCGCCAGCCAGC	sgRNA top oligo targeting MAB_4116c #2
MAB_4116c_2bottom	AAACGCTGGCTGGCGATCACGGTCTTGCT	sgRNA bottom oligo targeting MAB_4116c #2
MAB_4116c_3top	GGGAGTAGAAGTAGTTGCGGATCGGCCG	sgRNA top oligo targeting MAB_4116c #3
MAB_4116c_3bottom	AAACCGGCCGATCCGCAACTACTTCTAC	sgRNA bottom oligo targeting MAB_4116c #3
MAB_4117c_1top	GGGAGGCAATTACCGCAATCACCAGCA	sgRNA top oligo targeting MAB_4117c #1
MAB_4117c_1bottom	AAACTGCTGGTGATTGCGGTAATTGCC	sgRNA bottom oligo targeting MAB_4117c #1
MAB_4117c_2top	GGGAGCCGATCTCAAATTTGACGGACC	sgRNA top oligo targeting MAB_4117c #2
MAB_4117c_2bottom	AAACGGTCCGTCAAATTTGAGATCGGC	sgRNA bottom oligo targeting MAB_4117c #2
MAB_4117c_3top	GGGAATTTAGCGTCACTCACATTCGTA	sgRNA top oligo targeting MAB_4117c #3
MAB_4117c_3bottom	AAACTACGAATGTGAGTGACGCTAAAT	sgRNA bottom oligo targeting MAB_4117c #3
MAB_2303-A	AGATATCaaggaggTATACA	forward primer to amlify MAB_2302-2303 operon for MAB_2302-2303 comp and mutant plasmid
MAB_2303-B	agcttgattgcaggatatcC	reverse primer to amlify MAB_2302-2303 operon for MAB_2302-2303 comp and mutant plasmid
guide_1_f	AATATGCTCTTCAGGATCTGACCAGGGAAAATAGCC	Golden gate handle (SapI) forward primer 1 for making triple CRISPRi plasmids
guide_1_r	TTTATGCTCTTCAGTCAAAATAAAAAAGGGGACCTCTAGGG	Golden gate handle (SapI) reverse primer 1 for making triple CRISPRi plasmids
guide_2_f	AATATGCTCTTCAGACTCTGACCAGGGAAAATAGCC	Golden gate handle (SapI) forward primer 2 for making triple CRISPRi plasmids
guide_2_r	TTTATGCTCTTCACTGAAAATAAAAAAGGGGACCTCTAGGG	Golden gate handle (SapI) reverse primer 2 for making triple CRISPRi plasmids
