# Supplementary material for: Efflux pumps and membrane permeability contribute to intrinsic antibiotic resistance in Mycobacterium abscessus
Source: PLoS Pathog. 2025 Apr 10;21(4):e1013027. doi: 10.1371/journal.ppat.1013027 (PMC12017575; doi:10.1371/journal.ppat.1013027)
Supplement: S6 Table — Corresponding to Fig 4C. (XLSX) [file ppat.1013027.s013.xlsx]

## Sheet: S6 Table
		Linezolid accumulation mass spec results used in Figure 4c
Sample	AUC LZD peak	AUC LZD-d3 peak	AUC ratio (LZD/LZD-d3)	LZD peak height	LZD-d3 peak height	Height ratio (LZD/LZD-d3)			Strain	ATc?	AUC ratio (LZD/LZD-d3)	Calculated LZD conc. (µg/mL)	Total LZD (ng)	OD600	Total LZD (ng) per OD600
DMSO	6076	4.32694e+06	0.00140423	868.9	740331	0.00117366			sgMAB_2303	no	0.0423	0.0790499	79.0499	3.3	23.9545
DMSO	13519.1	4289131	0.00315194	1856.7	734859	0.00252661			sgMAB_2303	no	0.0452931	0.0847948	84.7948	3.3	25.6954
LZD 0.75 ng/mL	40891.6	4.47303e+06	0.0091418	6413.5	763973	0.00839493			sgMAB_2303	no	0.0375382	0.0699101	69.9101	3	23.3034
LZD 0.75 ng/mL	24554.3	4.38122e+06	0.00560444	4121.9	757097	0.00544435			sgMAB_2303	yes	0.0856052	0.162169	162.169	3.2	50.6779
LZD 31.0 ng/mL	72228.2	4.19777e+06	0.0172063	11994.7	714177	0.0167951			sgMAB_2303	yes	0.0903183	0.171216	171.216	3.2	53.5049
LZD 31.0 ng/mL	92238.7	4207509	0.0219224	14742.2	716939	0.0205627			sgMAB_2303	yes	0.103132	0.19581	195.81	3	65.27
LZD 0.125 mg/mL	267421	4306515	0.0620968	46124.3	733586	0.0628751			sgMAB_2303 + MAB_2302-2303 WT	no	0.0379518	0.070704	70.704	2.8	25.2514
LZD 0.125 mg/mL	278448	4.44582e+06	0.0626314	48474.2	769993	0.0629541			sgMAB_2303 + MAB_2302-2303 WT	no	0.037598	0.0700249	70.0249	2.9	24.1465
LZD 0.5 mg/mL	1.10532e+06	4350960	0.254041	188488	739705	0.254815			sgMAB_2303 + MAB_2302-2303 WT	no	0.0428608	0.0801264	80.1264	2.9	27.6298
LZD 0.5 mg/mL	1.0724e+06	4.21951e+06	0.254154	191025	748999	0.255041			sgMAB_2303 + MAB_2302-2303 WT	yes	0.0322934	0.0598434	59.8434	3	19.9478
LZD 2.0 mg/mL	4.523e+06	4341036	1.04192	785495	751366	1.04542			sgMAB_2303 + MAB_2302-2303 WT	yes	0.0270498	0.0497789	49.7789	3.2	15.5559
LZD 2.0 mg/mL	4.29686e+06	4.09754e+06	1.04864	746282	709731	1.0515			sgMAB_2303 + MAB_2302-2303 WT	yes	0.0583817	0.109917	109.917	2.7	40.71
sgMAB_2303	168993	3.99511e+06	0.0423	33375.5	794570	0.0420045			sgMAB_2303 + MAB_2302-2303 Y444T	no	0.0622552	0.117352	117.352	2.6	45.1352
sgMAB_2303	190090	4196897	0.0452931	36588.7	808627	0.0452479			sgMAB_2303 + MAB_2302-2303 Y444T	no	0.0591992	0.111486	111.486	2.9	38.4435
sgMAB_2303	137599	3665572	0.0375382	27278.9	743028	0.0367132			sgMAB_2303 + MAB_2302-2303 Y444T	no	0.0492286	0.0923486	92.3486	2.8	32.9816
sgMAB_2303 +ATc	358499	4.18782e+06	0.0856052	71149.6	830020	0.0857203			sgMAB_2303 + MAB_2302-2303 Y444T	yes	0.0836642	0.158444	158.444	2.7	58.6829
sgMAB_2303 +ATc	358443	3968660	0.0903183	72473.9	800386	0.0905487			sgMAB_2303 + MAB_2302-2303 Y444T	yes	0.0935733	0.177463	177.463	2.8	63.3797
sgMAB_2303 +ATc	402112	3.899e+06	0.103132	82050.4	790655	0.103775			sgMAB_2303 + MAB_2302-2303 Y444T	yes	0.0923716	0.175157	175.157	2.6	67.3679
sgMAB_2303 + MAB_2302-2303 WT	163186	4.29982e+06	0.0379518	31368.8	837133	0.0374717
sgMAB_2303 + MAB_2302-2303 WT	146620	3.89968e+06	0.037598	28720	778504	0.0368913
sgMAB_2303 + MAB_2302-2303 WT	151969	3545633	0.0428608	30468.5	710623	0.0428757
sgMAB_2303 + MAB_2302-2303 WT+ATc	126658	3922107	0.0322934	24453	765368	0.0319493
sgMAB_2303 + MAB_2302-2303 WT+ATc	105794	3.91106e+06	0.0270498	20069.3	756474	0.02653
sgMAB_2303 + MAB_2302-2303 WT+ATc	210394	3603758	0.0583817	41454.7	709920	0.0583935
sgMAB_2303 + MAB_2302-2303 Y444T	224692	3609204	0.0622552	45419.9	725947	0.0625664
sgMAB_2303 + MAB_2302-2303 Y444T	214284	3.61971e+06	0.0591992	43484.7	730172	0.0595541
sgMAB_2303 + MAB_2302-2303 Y444T	198651	4.03528e+06	0.0492286	39099.6	790782	0.0494442
sgMAB_2303 + MAB_2302-2303 Y444T+ATc	332615	3.9756e+06	0.0836642	66723.2	791433	0.0843068
sgMAB_2303 + MAB_2302-2303 Y444T+ATc	352171	3.76358e+06	0.0935733	70615.4	750480	0.0940936
sgMAB_2303 + MAB_2302-2303 Y444T+ATc	350645	3.79603e+06	0.0923716	69974.5	750426	0.0932463
