# Supplementary material for: Efflux pumps and membrane permeability contribute to intrinsic antibiotic resistance in Mycobacterium abscessus
Source: PLoS Pathog. 2025 Apr 10;21(4):e1013027. doi: 10.1371/journal.ppat.1013027 (PMC12017575; doi:10.1371/journal.ppat.1013027)
Supplement: S7 Table — Corresponding to Fig 5A. (XLSX) [file ppat.1013027.s014.xlsx]

## Sheet: S7 Table
	Atom Pair similarity scoring used in Figure 5a
	Antibiotic	V1	V2
	_2S_5R_6R_-Ticarcillin	0.039727	-0.18836
	_R_-Fangchinoline	-0.06153	-0.05773
	10-Undecenoic_acid	-0.00302	0.043675
	1-Deoxynojirimycin	-0.0737	0.100621
	2_2__5__2__-Terthiophene	0.196411	0.231786
	2_4-Diacetylphloroglucinol	0.136893	0.071982
	3_-Deoxyuridine	0.035416	0.014814
	3-Desacetyl_Cefotaxime_lactone	0.088958	-0.27554
	3-Formyl_rifamycin	-0.21903	-0.0144
	3-Methoxyflavone	0.238918	0.194654
	4-Aminosalicylic_acid	0.183657	0.225103
	5_-Deoxythymidine	0.037913	0.001899
	5-Azacytidine	-0.00547	0.038192
	5-Benzyloxygramine	0.217651	0.12357
	5-Hydroxypyrazine-2-Carboxylic_Acid	0.128585	0.204874
	6-Diazo-5-oxo-L-nor-Leucine	0.025186	0.090355
	6-OAU	0.042051	-0.00214
	6R_7S_Cefminox	-0.02761	-0.26549
	7-Aminocephalosporanic_acid	0.054802	-0.16184
	8-Hydroxyquinoline	0.195658	0.271446
	Acetylspiramycin	-0.42558	0.143458
	Actinonin	-0.1256	-0.14952
	Acyclovir	0.121315	0.058181
	AFN-1252	0.175263	-0.02628
	Alafosfalin	-0.01742	0.075001
	Albendazole	0.173037	0.089629
	Allicin	-0.00127	0.129679
	Amikacin	-0.35146	0.145989
	Amorolfine	-0.03779	0.044719
	Amoxicillin	0.054929	-0.15548
	AMOZ	-0.02236	0.023139
	Amphotericin_B	-0.31484	0.134867
	Anhydrotetracycline__hydrochloride_	0.052112	-0.19832
	Anidulafungin	-0.21024	0.062844
	Anisomycin	0.048665	0.033003
	Ansamitocin_P-3	-0.19181	-0.07577
	Antibacterial_agent_131	0.164214	0.080775
	Antibiotic-5d	0.051193	-0.06354
	Anti-virus_agent_1	-0.0783	-0.0338
	Apramycin	-0.34882	0.192735
	Aprepitant	0.017856	-0.03805
	Ardisiacrispin_A	-0.34252	0.19942
	Artemitin	0.091245	0.0154
	Ascomycin	-0.39666	0.009685
	Aspoxicillin	-0.0259	-0.18539
	Atovaquone	0.159166	-0.06636
	Avarofloxacin	0.093532	-0.22153
	Avibactam__free_acid_	-0.00229	-0.04631
	Azaserine	0.022304	0.101875
	Azathramycin	-0.46007	0.148555
	Azelaic_acid	-0.00743	0.011958
	Azithromycin	-0.45242	0.147624
	Azlocillin	0.016392	-0.21789
	Azomycin	0.05879	0.189375
	Aztreonam	0.038151	-0.13693
	Bacampicillin	-0.05721	-0.14455
	Bacitracin	-0.19073	0.09304
	Bavachalcone	0.20774	0.056923
	Bedaquiline	0.090387	0.005042
	Bekanamycin	-0.32152	0.201947
	Benznidazole	0.205849	0.122626
	Benzyl_isothiocyanate	0.091302	0.215526
	Berberine	0.152426	0.025571
	Bestatin	0.023658	-0.04863
	Betamipron	0.19848	0.160564
	Bialaphos__sodium_	-0.03595	-0.08332
	Biapenem	-0.00472	-0.1552
	Bicyclomycin_benzoate	0.015542	-0.07922
	Bifonazole	0.175792	0.172932
	Biotinylated_isoxazole	-0.04618	-0.05309
	Bismuth_subcitrate__potassium_	-0.051	-0.06091
	Bleomycin	-0.23903	0.089718
	BRD-8000_3	0.128032	0.039085
	Brefeldin_A	-0.06352	0.022968
	Brilacidin	-0.05297	0.020032
	Bruceine_A	-0.27674	-0.09159
	BTZ043	0.039813	-0.06637
	Buparvaquone	0.07227	-0.07092
	Butenafine	0.165302	0.108222
	Cadazolid	-0.01237	-0.11282
	Calcimycin	-0.14495	-0.09027
	Camptothecin	0.211415	-0.07915
	Capreomycin	-0.06733	-0.11983
	Carbadox	0.187579	0.170787
	Carboxin	0.198857	0.138294
	Cefacetrile	0.037459	-0.24329
	Cefaclor	0.134928	-0.1842
	Cefadroxil	0.113635	-0.213
	Cefamandole__sodium_	0.074724	-0.26715
	Cefathiamidine	-0.05261	-0.22185
	Cefazedone	0.057744	-0.27255
	Cefazolin	0.05672	-0.26983
	Cefazolin__sodium_	0.05672	-0.26983
	Cefcapene_pivoxil	-0.03438	-0.25289
	Cefdinir	0.125387	-0.24259
	Cefditoren__Pivoxil_	-0.00524	-0.22713
	Cefepime	0.022171	-0.29911
	Cefetamet	-0.01371	-0.25423
	Cefixime	0.084008	-0.27761
	Cefmenoxime	0.048705	-0.3091
	Cefmetazole__sodium_	0.013463	-0.23077
	Cefminox__sodium_	-0.02761	-0.26549
	Cefodizime	0.005188	-0.30118
	Cefodizime__sodium_	0.005188	-0.30118
	Cefonicid__sodium_	0.041623	-0.23837
	Cefoperazone	-0.0267	-0.22744
	Ceforanide	0.047533	-0.27253
	Cefoselis	0.048179	-0.29726
	Cefotaxime	0.05112	-0.32429
	Cefotetan	-0.02023	-0.25279
	Cefotiam_hexetil	-0.121	-0.18767
	Cefoxitin	0.067339	-0.24846
	Cefoxitin__sodium_	0.067339	-0.24846
	Cefozopran	0.086483	-0.26682
	Cefpodoxime	-0.07435	-0.22725
	Cefprozil	0.123161	-0.19681
	Cefquinome	0.049326	-0.29708
	Cefsulodin__sodium_	0.071723	-0.17426
	Ceftaroline_fosamil	0.016873	-0.19184
	Ceftazidime	0.044868	-0.24749
	Ceftezole__sodium_	0.075734	-0.24951
	Ceftibuten	0.131734	-0.23749
	Ceftiofur	0.0691	-0.29916
	Ceftiofur__sodium_	0.0691	-0.29916
	Ceftizoxime	0.125506	-0.24458
	Ceftriaxone	0.023674	-0.30968
	Cefuroxime	-0.02242	-0.24409
	Cephalexin	0.127917	-0.20386
	Cephaloridine	0.123009	-0.19476
	Cephalothin	0.079099	-0.29475
	Cephapirin__sodium_	0.070858	-0.2554
	Cephradine	0.076866	-0.25399
	Cerulenin	0.051165	0.041588
	CHIR-090	0.071665	-0.00885
	Chloramphenicol	0.088237	0.072614
	Chloramphenicol_palmitate	-0.08926	-0.01849
	Chloramphenicol_succinate__sodium_	0.034039	-0.06459
	Chlorhexidine	0.057723	0.063793
	Chloroquine	0.11573	0.036808
	Chloroxine	0.204479	0.226248
	Chlorquinaldol	0.200012	0.180255
	Chlortetracycline	-0.00347	-0.20156
	Chromomycin_A3	-0.33235	0.125318
	Cilastatin	-0.0273	-0.10543
	Cinoxacin	0.212153	-0.0257
	Ciprofloxacin	0.179966	-0.16262
	Clarithromycin	-0.45367	0.131733
	Clavulanic_acid	0.048539	-0.00517
	Clinafloxacin	0.137725	-0.19181
	Clindamycin	-0.23131	-0.02745
	Clindamycin_palmitate	-0.29601	0.013554
	Clindamycin_phosphate	-0.25622	-0.01656
	Clioquinol	0.20157	0.224708
	Clofazimine	0.147519	0.052874
	Clofoctol	0.138256	0.080729
	Clotrimazole	0.152626	0.196164
	Cloxacillin	0.079507	-0.20216
	Colistin	-0.2258	0.08608
	Contezolid	0.125158	-0.12235
	Cordycepin	0.043723	0.027333
	Corylin	0.212705	0.092625
	CRS3123__dihydrochloride_	0.085868	-0.05145
	Cyclacillin	-0.0547	-0.17639
	Cyclo_L-Trp-L-Trp_	0.143078	-0.0411
	Cyclosporin_A	-0.23681	0.0835
	Dalbavancin	-0.17009	0.129976
	Dalfopristin	-0.1744	-0.09783
	Danofloxacin	0.118567	-0.19348
	Dapsone	0.234426	0.286094
	Daptomycin	-0.16289	0.105164
	Daunorubicin__hydrochloride_	-0.12235	-0.16354
	Davercin	-0.45262	0.111174
	DCAP	0.101634	0.013419
	D-Cycloserine	-0.00647	0.113952
	Dehydroabietic_acid	0.016628	-0.03446
	Delafloxacin	0.151492	-0.13082
	Delamanid	-0.00131	0.010123
	Delpazolid	0.133878	-0.03534
	Demeclocycline	-0.00121	-0.20505
	Desmethyl_Levofloxacin	0.150136	-0.21358
	Dexamethasone	-0.09515	-0.07384
	Dexamethasone_acetate	-0.12435	-0.10865
	Dianemycin	-0.43107	0.152587
	Diclazuril	0.194196	0.054534
	Dicloxacillin	0.057668	-0.20004
	Difloxacin	0.194292	-0.10305
	Dihydrostreptomycin__sulfate_	-0.32131	0.126834
	Diiodohydroxyquinoline	0.193752	0.219729
	DIMBOA	0.146118	0.103098
	Dimetridazole	0.065972	0.148982
	Dirithromycin	-0.45364	0.167316
	Doramectin	-0.38446	0.130075
	Doripenem	-0.08295	-0.16236
	Doxorubicin	-0.13408	-0.1582
	Doxycycline	-0.00837	-0.16577
	Duocarmycin_TM	0.105767	-0.10743
	Dup-721	0.166634	-0.0174
	Econazole	0.18168	0.114696
	Emodinanthrone	0.203936	0.068895
	Enoxacin	0.19452	-0.14289
	Enrofloxacin	0.142417	-0.17178
	Eperezolid	0.061438	-0.13277
	Epirubicin__hydrochloride_	-0.13408	-0.1582
	Epothilone_B	-0.21238	-0.10541
	Epothilone_D	-0.14799	-0.1317
	Ertapenem_sodium	-0.02949	-0.20821
	Erythromycin	-0.46086	0.131844
	Erythromycylamine	-0.45586	0.157612
	Ethambutol	-0.07706	0.080046
	Ethionamide	0.137312	0.22139
	Ethopabate	0.17952	0.094184
	Etoposide	-0.23871	-0.01635
	Farnesol	0.035951	0.062132
	Faropenem_daloxate	-0.07328	-0.22228
	Faropenem_sodium	-0.01594	-0.15044
	Fenbendazole	0.232677	0.148155
	Fenticonazole	0.149612	0.071495
	Fidaxomicin	-0.32563	0.087447
	Finafloxacin	0.069038	-0.19983
	Flomoxef__sodium_	-0.02332	-0.21578
	Florfenicol	0.100068	0.082436
	Flucloxacillin_sodium	0.060169	-0.20752
	Fluconazole	0.153115	0.126327
	Flucytosine	0.085329	0.169377
	Flumequine	0.220375	-0.07864
	Fluoroquinolonic_acid	0.228765	-0.04268
	Fluxapyroxad	0.197868	0.032204
	Fosfomycin	-0.03899	0.113902
	Fosfomycin__sodium_	-0.03899	0.113902
	Framycetin	-0.33768	0.221123
	Fumagillin	-0.10175	0.015414
	Furagin	0.203373	0.101784
	Furazolidone	0.148355	0.116272
	Fusidic_acid	-0.27205	-0.0954
	G-418	-0.35175	0.179048
	Gamithromycin	-0.45381	0.151161
	Ganciclovir	0.087567	0.034016
	Ganciclovir__sodium_	0.06373	0.037429
	Ganciclovir_mono-O-acetate	0.071846	-0.04
	Garenoxacin	0.123225	-0.16022
	Gatifloxacin	0.102191	-0.23886
	Geldanamycin	-0.13138	-0.11726
	Gemifloxacin	0.108883	-0.20679
	Gentamicin_C1a	-0.32623	0.143851
	Glurate	0.018556	0.084078
	Griseofulvin	0.066709	-0.04697
	Gymnemagenin	-0.26784	0.060078
	Hispolon	0.22414	0.176162
	Hordenine	0.117458	0.172192
	Hygromycin_A	-0.14345	-0.01599
	Hygromycin_B	-0.34201	0.180489
	Hypericin	0.054718	0.016359
	Idarubicin	-0.08447	-0.16199
	Imidocarb	0.199877	0.080655
	Indomethacin	0.23229	-0.00413
	Indomethacin__sodium_hydrate_	0.23229	-0.00413
	Ionomycin	-0.35223	0.07637
	Isavuconazole	0.150528	0.02252
	Isepamicin	-0.37697	0.121342
	Isoconazole	0.181134	0.086532
	Isoniazid	0.154358	0.258466
	Isoxazole	0.016038	0.170256
	Itraconazole	-0.0186	0.016508
	Ivermectin_B1a	-0.40399	0.128207
	Josamycin	-0.43274	0.123181
	K-252a	0.078636	-0.11046
	Kaji-ichigoside_F1	-0.37302	0.056229
	Kalii_Dehydrographolidi_Succinas	-0.15145	-0.10414
	Kanamycin	-0.3264	0.203116
	Kasugamycin	-0.21419	0.059194
	Lactonic_sophorolipid	-0.36276	0.070528
	Lasalocid	-0.31427	-0.03628
	Lascufloxacin	0.036437	-0.19822
	Lefamulin	-0.2645	-0.0413
	Leucomycin_A1	-0.43772	0.132984
	Levofloxacin	0.128904	-0.21778
	Levonadifloxacin	0.106058	-0.22057
	Lexithromycin	-0.45114	0.139683
	Lincomycin	-0.24533	-0.02931
	Linezolid	0.093953	-0.09574
	Linvencorvir	-0.03088	-0.16479
	Lomefloxacin	0.149516	-0.19676
	Loteprednol_Etabonate	-0.14316	-0.09382
	Luliconazole	0.170747	0.093724
	Macozinone	0.037284	-0.07428
	Mafenide	0.150314	0.253773
	Marbofloxacin	0.144696	-0.18098
	Mecillinam	-0.04022	-0.10841
	Meclocycline	0.001274	-0.16007
	Meropenem	-0.08684	-0.20558
	Methacycline__hydrochloride_	0.018646	-0.16349
	Methdilazine	0.175388	0.0639
	Methicillin	0.044756	-0.17724
	Metronidazole	0.072665	0.118019
	Metronidazole_acetic_acid	0.103382	0.10901
	Mevastatin	-0.17422	-0.07638
	Mezlocillin__sodium_	-0.01192	-0.19566
	Micafungin__sodium_	-0.20943	0.071033
	Miconazole	0.183704	0.090545
	Midecamycin	-0.43795	0.112934
	Milbemycin	-0.2614	-0.03032
	Minocycline	-0.00757	-0.23667
	Mizoribine	0.00198	0.012142
	ML318	0.155192	0.178517
	ML406	0.141206	-0.02766
	Monensin__sodium_	-0.43444	0.145428
	Moxalactam__sodium	0.019874	-0.23644
	Moxidectin	-0.28954	-0.01127
	Moxifloxacin	0.057785	-0.23255
	MreB_Perturbing_Compound_A22__hydrochloride_	0.13758	0.185388
	Mupirocin	-0.28543	-0.01689
	Mupirocin__lithium_	-0.28543	-0.01689
	Mycaminosyltylonolide	-0.35941	0.00815
	Mycophenolic_acid	0.068888	-0.1182
	Myriocin	-0.11376	-0.02217
	Nadifloxacin	0.106058	-0.22057
	Nafcillin	0.091615	-0.20314
	Naftifine	0.195301	0.148194
	Nalidixic_acid	0.248348	0.058319
	Nanchangmycin	-0.43107	0.152587
	Natamycin	-0.29868	0.088042
	Neomycin	-0.33768	0.221123
	Netilmicin	-0.32164	0.085373
	Netropsin	0.11271	-0.06235
	Niclosamide	0.255758	0.115117
	Nifuratel	0.107354	0.044762
	Nifuroxazide	0.239765	0.173677
	Nifurpirinol	0.228561	0.192879
	Nifursol	0.168	0.054545
	Nigericin	-0.43337	0.166505
	Nilofabicin	0.196385	0.038803
	Nimorazole	0.05451	0.069129
	Nithiamide	0.102435	0.139135
	Nitrocefin	0.096484	-0.18772
	Nitrofurantoin	0.187163	0.094241
	Nitrofurazone	0.158797	0.184688
	Nitroxoline	0.222959	0.234903
	Norfloxacin	0.210252	-0.13308
	Norvancomycin	-0.2091	0.116406
	Nosiheptide	-0.10227	0.007579
	Nourseothricin	-0.21539	-0.05092
	Novobiocin__sodium_	-0.098	-0.07607
	Ofloxacin	0.128904	-0.21778
	Olaquindox	0.170097	0.083857
	Oleandomycin	-0.45333	0.119346
	Oligomycin_A	-0.40726	0.093301
	Olsalazine	0.225473	0.112924
	Olsalazine__Disodium_	0.225473	0.112924
	Omadacycline	-0.1036	-0.21306
	Orbifloxacin	0.05863	-0.2136
	Oritavancin	-0.1906	0.135193
	Ormetoprim	0.170908	0.096328
	Ornidazole	0.058102	0.078184
	Oxacillin	0.086491	-0.18943
	Oxiconazole	0.201038	0.097903
	Oxolinic_acid	0.230593	-0.01842
	Oxytetracycline	-0.00857	-0.15559
	Ozenoxacin	0.191545	-0.1244
	Pafuramidine	0.147755	0.116671
	Paromomycin	-0.33999	0.222331
	Patulin	0.091309	0.130847
	Pazufloxacin	0.155552	-0.15742
	PD_404182	0.178657	0.12358
	Pefloxacin	0.189584	-0.1431
	Penicillic_acid	0.099118	0.107801
	Penicillin_G	0.084231	-0.15246
	Pentamidine	0.085842	0.072549
	Pentostatin	-0.00461	0.029036
	Phenazine	0.224879	0.274572
	Phenothiazine	0.226458	0.270611
	Phleomycin	-0.25443	0.07595
	Phloracetophenone	0.147894	0.158541
	Phthalylsulfathiazole	0.23084	0.086943
	Pipemidic_acid	0.18181	-0.09589
	Piperacillin	-0.01926	-0.2207
	Piperacillin__sodium_	-0.01926	-0.2207
	Piperlonguminine	0.165882	0.110642
	Pirarubicin__Hydrochloride_	-0.21612	-0.10231
	Pivmecillinam	-0.11202	-0.11113
	Pleuromutilin	-0.1698	-0.05467
	Plicamycin	-0.34234	0.121296
	Pneumocandin_B0	-0.25721	0.0503
	PqsR_LasR-IN-1	0.179379	-0.00713
	PqsR_LasR-IN-2	0.117258	0.085479
	PqsR_LasR-IN-3	0.107286	0.010939
	Praziquantel	0.074714	-0.09679
	Pretomanid	0.081612	0.027559
	Pristinamycin	-0.17884	-0.02462
	Prothionamide	0.142056	0.196898
	Prulifloxacin	0.066364	-0.22061
	Pseudomonic_acid_C	-0.22788	-0.03188
	Puromycin	-0.03477	-0.08217
	Puromycin_aminonucleoside	0.008782	0.014939
	Purpurin	0.227191	0.110833
	PXYC1	0.126598	0.019871
	Pyrantel	0.155462	0.165605
	Pyrazinamide	0.116437	0.227011
	Quinocetone	0.218971	0.151272
	Radezolid	0.127003	-0.05568
	Ramoplanin	-0.12108	0.129506
	Rapamycin	-0.35753	0.039918
	Resveratrol	0.219306	0.216732
	Retapamulin	-0.26252	-0.03819
	Retusin	0.132057	0.033108
	Reutericyclin	0.007659	-0.14577
	Ribavirin	-0.01131	0.052124
	Ribostamycin	-0.31315	0.191052
	Rifabutin	-0.26227	-0.0116
	Rifampicin	-0.2426	-0.01753
	Rifamycin	-0.21546	-0.01476
	Rifamycin_S	-0.20537	-0.02714
	Rifapentine	-0.2538	-0.00431
	Rifaximin	-0.20334	-0.00615
	Ristomycin_A	-0.15346	0.141754
	RNPA1000	0.180281	0.023355
	Rolitetracycline	-0.06333	-0.22038
	Rosoxacin	0.296815	0.055793
	Roxithromycin	-0.45802	0.15293
	Rufloxacin	0.157779	-0.18731
	SABA1	0.172934	0.057954
	Salinomycin	-0.4397	0.107399
	Sancycline	0.041585	-0.22441
	Sarafloxacin	0.213664	-0.09333
	Sarecycline	-0.04398	-0.25145
	Secnidazole	0.05951	0.094497
	SF2312	-0.01733	0.064576
	Sibofimloc	-0.13712	0.029275
	Sisomicin	-0.29799	0.095764
	Sitafloxacin	0.085645	-0.1903
	Solithromycin	-0.31573	0.012711
	Sparfloxacin	0.059014	-0.21345
	Spectinomycin	-0.20482	0.034963
	Spiramycin	-0.43574	0.15718
	SQ109	-0.10965	0.032165
	Staurosporine	0.045435	-0.08959
	Streptomycin	-0.30688	0.100162
	Succinylsulfathiazole	0.21931	0.087948
	Sulbactam	-0.0113	-0.00873
	Sulbactam_pivoxil	-0.06262	-0.05409
	Sulbenicillin__disodium_	0.048811	-0.13505
	Sulfabenzamide	0.268288	0.2574
	Sulfacetamide	0.226775	0.274524
	Sulfachloropyridazine	0.267344	0.297101
	Sulfaclozine	0.274911	0.312896
	Sulfacytine	0.264212	0.211869
	Sulfadiazine	0.265785	0.325492
	Sulfadimethoxine	0.219365	0.225617
	Sulfadoxine	0.243558	0.219834
	Sulfaguanidine	0.202842	0.290944
	Sulfalene	0.269074	0.275187
	Sulfamerazine	0.277587	0.301982
	Sulfameter	0.24349	0.265457
	Sulfamethazine	0.247963	0.259346
	Sulfamethizole	0.244749	0.269298
	Sulfamethoxazole	0.256685	0.294993
	Sulfamethoxypyridazine	0.254912	0.273714
	Sulfamonomethoxine	0.260975	0.28422
	Sulfamoxole	0.237553	0.252851
	Sulfanilamide	0.164978	0.296559
	Sulfaphenazole	0.280568	0.252375
	Sulfapyridine	0.280707	0.338198
	Sulfaquinoxaline	0.292441	0.264057
	Sulfasalazine	0.214518	0.139123
	Sulfathiazole	0.253759	0.311881
	Sulfisomidin	0.254604	0.264273
	Sulfisoxazole	0.237664	0.232323
	Sulopenem	-0.0153	-0.16497
	Sultamicillin	-0.09956	-0.11031
	Surfactin	-0.27549	0.069423
	Sutezolid	0.102144	-0.1054
	Tacrolimus__monohydrate_	-0.3833	0.008261
	Tanespimycin	-0.12564	-0.1216
	Taurolidine	-0.01332	0.082799
	Tavaborole	0.120782	0.187862
	Tazobactam	0.039362	-0.03446
	TBA-354	0.09095	0.012541
	TBT1	0.210029	-0.02584
	Tebipenem	-0.04673	-0.21182
	Tedizolid	0.170133	-0.02999
	Tedizolid__phosphate_	0.116729	-0.04509
	Telacebec	0.07029	-0.0257
	Telithromycin	-0.33561	0.016213
	Tellimagrandin_II	-0.09635	0.037638
	Terbinafine	0.138646	0.143666
	Terbutaline	0.062391	0.100921
	Tetracycline	0.012243	-0.19684
	Tetramisole	0.138592	0.135072
	Thiacetazone	0.195824	0.199101
	Thiamphenicol	0.093698	0.08414
	Thiolutin	0.131541	0.035738
	Thio-TEPA	-0.02053	0.111198
	Tiamulin	-0.22354	-0.05343
	Tigecycline	-0.09698	-0.20443
	Tildipirosin	-0.36775	0.039602
	Tilmicosin	-0.4269	0.117592
	Tinidazole	0.073419	0.086182
	Tioconazole	0.184072	0.098381
	Tobramycin	-0.32227	0.194828
	Toltrazuril	0.164055	0.008792
	Tosufloxacin	0.188481	-0.11957
	Toxoflavin	0.116476	0.096954
	Toyocamycin	0.023204	0.023287
	trans-Clopenthixol	0.126889	0.027767
	Triclosan	0.228177	0.202961
	Trimethoprim	0.143504	0.088659
	Trimetrexate	0.129838	0.03249
	Trovafloxacin	0.150365	-0.11767
	Tubercidin	0.038921	0.048957
	Tulathromycin_A	-0.45243	0.150932
	Tulobuterol	0.089079	0.139857
	Tylosin	-0.42921	0.136453
	Tylvalosin	-0.39379	0.13727
	Tyrothricin	-0.18489	0.068791
	UCM05	0.113438	0.031526
	Valacyclovir	0.039968	-0.04096
	Validamycin_A	-0.28932	0.125754
	Valnemulin	-0.25457	-0.05062
	Valrubicin	-0.19945	-0.10999
	Vancomycin	-0.21236	0.117298
	Veratrole	0.105585	0.21715
	Vidarabine	0.019702	0.038255
	Virginiamycin_M1	-0.04117	-0.15171
	VP-4604	0.134301	0.116251
	Walrycin_B	0.181231	0.036694
	Wortmannin	-0.06536	-0.16976
	Zabofloxacin	0.105713	-0.1929
	Zanamivir	-0.04872	-0.0487
	Zoliflodacin	-0.04456	-0.20457
	beta-Lactamase-IN-2	0.197669	0.139875
