# Supplementary material for: Efflux pumps and membrane permeability contribute to intrinsic antibiotic resistance in Mycobacterium abscessus
Source: PLoS Pathog. 2025 Apr 10;21(4):e1013027. doi: 10.1371/journal.ppat.1013027 (PMC12017575; doi:10.1371/journal.ppat.1013027)
Supplement: S8 Table — Corresponding to Fig 5B. (XLSX) [file ppat.1013027.s015.xlsx]

## Sheet: S8 Table
	Fragment based similarity scoring used in Figure 5b
	Antibiotic	UMAP Coordinate 1	UMAP Coordinate 2
	_2S,5R,6R_-Ticarcillin	-24.5044	17.9642
	_R_-Fangchinoline	-22.3735	11.0833
	10-Undecenoic_acid	-25.3773	11.3303
	1-Deoxynojirimycin	-19.45	18.5476
	2,2':5',2''-Terthiophene	-24.7303	12.179
	2,4-Diacetylphloroglucinol	-25.3456	9.44107
	3'-Deoxyuridine	-23.272	16.2839
	3-Desacetyl_Cefotaxime_lactone	-24.8945	15.5584
	3-Formyl_rifamycin	-20.3555	15.8368
	3-Methoxyflavone	-23.0655	10.5984
	4-Aminosalicylic_acid	-24.7232	10.0066
	5'-Deoxythymidine	-23.2583	16.6246
	5-Azacytidine	-22.928	16.3479
	5-Benzyloxygramine	-22.8811	10.8772
	5-Hydroxypyrazine-2-Carboxylic_Acid	-25.2575	10.4866
	6-Diazo-5-oxo-L-nor-Leucine	-25.2961	12.0012
	6-OAU	-24.3769	12.4392
	6R,7S_Cefminox	-25.031	16.9555
	7-Aminocephalosporanic_acid	-24.8226	15.2373
	8-Hydroxyquinoline	-25.7032	10.2146
	Acetylspiramycin	-22.3845	19.5315
	Actinonin	-23.712	17.6493
	Acyclovir	-24.4242	13.3566
	AFN-1252	-23.7522	12.9387
	Alafosfalin	-24.3029	14.3998
	Albendazole	-23.4926	11.6982
	Allicin	-24.6173	11.5228
	Amikacin	-22.3102	17.4472
	Amorolfine	-22.5227	15.08
	Amoxicillin	-24.8163	18.1215
	AMOZ	-23.9281	15.0433
	Amphotericin_B	-22.1945	18.4753
	Anhydrotetracycline__hydrochloride_	-19.3572	15.8214
	Anidulafungin	-23.6636	17.6566
	Anisomycin	-22.0976	16.7982
	Ansamitocin_P-3	-22.3521	18.7351
	Antibacterial_agent_131	-23.9844	11.622
	Antibiotic-5d	-25.3249	14.9962
	Anti-virus_agent_1	-24.2596	17.732
	Apramycin	-19.482	19.1669
	Aprepitant	-25.0724	16.3953
	Ardisiacrispin_A	-20.9933	18.9423
	Artemitin	-22.6516	10.558
	Ascomycin	-23.0748	18.3331
	Aspoxicillin	-24.5266	18.4203
	Atovaquone	-24.7644	11.2916
	Avarofloxacin	-20.85	12.1752
	Avibactam__free_acid_	-23.8528	17.6283
	Azaserine	-25.1885	12.5452
	Azathramycin	-22.9611	18.9942
	Azelaic_acid	-25.2221	11.4834
	Azithromycin	-23.1922	18.9628
	Azlocillin	-25.0756	18.3752
	Azomycin	-24.4896	11.8289
	Aztreonam	-25.3741	15.8868
	Bacampicillin	-24.4716	18.2829
	Bacitracin	-23.7989	16.826
	Bavachalcone	-25.031	9.35226
	Bedaquiline	-23.1646	12.3742
	Bekanamycin	-19.4459	18.9435
	Benznidazole	-24.2826	13.5205
	Benzyl_isothiocyanate	-25.5585	10.539
	Berberine	-23.3001	10.6577
	Bestatin	-23.4843	17.2106
	Betamipron	-24.6423	11.554
	Bialaphos__sodium_	-23.9454	15.687
	Biapenem	-24.1414	17.0681
	Bicyclomycin_benzoate	-22.7209	18.0724
	Bifonazole	-24.4369	10.7202
	Biotinylated_isoxazole	-23.3583	16.3815
	Bismuth_subcitrate__potassium_	-21.3232	19.6712
	Bleomycin	-22.6656	16.7739
	BRD-8000.3	-23.8644	12.9528
	Brefeldin_A	-21.2734	17.7264
	Brilacidin	-22.2756	12.1492
	Bruceine_A	-21.3644	19.4529
	BTZ043	-21.9195	14.0799
	Buparvaquone	-24.7342	11.2905
	Butenafine	-24.8862	10.9822
	Cadazolid	-21.0369	13.4473
	Calcimycin	-21.1781	16.8697
	Camptothecin	-24.4067	15.6837
	Capreomycin	-23.9776	16.4074
	Carbadox	-24.429	11.476
	Carboxin	-23.9327	12.4284
	Cefacetrile	-24.9523	15.3429
	Cefaclor	-25.7394	16.4344
	Cefadroxil	-25.5729	16.7609
	Cefamandole__sodium_	-25.4795	16.4699
	Cefathiamidine	-25.064	15.5382
	Cefazedone	-24.9056	15.7185
	Cefazolin	-25.1454	15.9038
	Cefazolin__sodium_	-25.3026	16.0514
	Cefcapene_pivoxil	-24.9417	16.43
	Cefdinir	-25.8156	15.3214
	Cefditoren__Pivoxil_	-24.99	16.1502
	Cefepime	-25.5314	15.9517
	Cefetamet	-25.0714	16.3998
	Cefixime	-25.7119	15.6305
	Cefmenoxime	-25.7479	15.3065
	Cefmetazole__sodium_	-25.1334	16.7858
	Cefminox__sodium_	-25.4033	16.9751
	Cefodizime	-25.6446	15.4698
	Cefodizime__sodium_	-25.3019	15.5452
	Cefonicid__sodium_	-25.8626	16.7095
	Cefoperazone	-25.7787	16.6503
	Ceforanide	-26.0845	15.9349
	Cefoselis	-25.7669	15.1257
	Cefotaxime	-25.2878	15.1799
	Cefotetan	-25.1137	17.0349
	Cefotiam_hexetil	-24.6197	16.1065
	Cefoxitin	-24.8114	16.4285
	Cefoxitin__sodium_	-25.0992	16.5324
	Cefozopran	-25.5906	15.7592
	Cefpodoxime	-24.6438	15.7421
	Cefprozil	-25.5192	16.5856
	Cefquinome	-26.2561	15.7269
	Cefsulodin__sodium_	-26.0035	16.4886
	Ceftaroline_fosamil	-25.6534	15.1139
	Ceftazidime	-25.8461	16.0745
	Ceftezole__sodium_	-25.1171	16.0345
	Ceftibuten	-25.486	15.7729
	Ceftiofur	-25.6672	15.5848
	Ceftiofur__sodium_	-25.7037	15.6336
	Ceftizoxime	-25.842	15.56
	Ceftriaxone	-26.0042	15.4342
	Cefuroxime	-24.7261	15.7774
	Cephalexin	-25.8797	16.6821
	Cephaloridine	-26.0794	15.8238
	Cephalothin	-25.2821	15.1392
	Cephapirin__sodium_	-25.1798	15.2335
	Cephradine	-24.8477	16.0549
	Cerulenin	-23.9541	14.0143
	CHIR-090	-24.2935	15.4313
	Chloramphenicol	-23.5157	15.209
	Chloramphenicol_palmitate	-23.4894	16.0658
	Chloramphenicol_succinate__sodium_	-23.7312	15.8738
	Chlorhexidine	-24.4272	11.6994
	Chloroquine	-23.9973	11.8756
	Chloroxine	-25.874	10.0618
	Chlorquinaldol	-25.7528	10.2582
	Chlortetracycline	-19.1968	16.1665
	Chromomycin_A3	-20.5416	17.0815
	Cilastatin	-24.4355	15.1007
	Cinoxacin	-21.7041	11.419
	Ciprofloxacin	-20.5955	12.1193
	Clarithromycin	-22.5394	18.8241
	Clavulanic_acid	-24.9284	15.4289
	Clinafloxacin	-20.7168	12.6906
	Clindamycin	-22.9964	17.9501
	Clindamycin_palmitate	-22.8794	17.8666
	Clindamycin_phosphate	-23.1539	18.0914
	Clioquinol	-25.7173	9.92568
	Clofazimine	-23.37	11.3946
	Clofoctol	-25.5756	9.63296
	Clotrimazole	-24.3324	10.3997
	Cloxacillin	-24.9133	17.3524
	Colistin	-23.2793	17.5197
	Contezolid	-22.285	14.1164
	Cordycepin	-22.1448	15.2456
	Corylin	-22.8192	10.1967
	CRS3123__dihydrochloride_	-23.4758	12.5686
	Cyclacillin	-23.9936	18.2087
	Cyclo_L-Trp-L-Trp_	-24.2053	15.9739
	Cyclosporin_A	-23.7325	17.8756
	Dalbavancin	-21.1745	16.4463
	Dalfopristin	-23.8605	17.1129
	Danofloxacin	-20.5043	12.9906
	Dapsone	-24.9802	10.2156
	Daptomycin	-23.2274	16.9185
	Daunorubicin__hydrochloride_	-20.1834	16.4947
	Davercin	-22.5643	18.8739
	DCAP	-22.317	13.4082
	D-Cycloserine	-25.0564	12.5781
	Dehydroabietic_acid	-20.8937	17.5408
	Delafloxacin	-21.2916	11.6998
	Delamanid	-23.0574	14.5866
	Delpazolid	-22.2601	13.8862
	Demeclocycline	-19.661	16.0131
	Desmethyl_Levofloxacin	-21.2026	12.3603
	Dexamethasone	-20.7057	18.3689
	Dexamethasone_acetate	-21.0687	18.8965
	Dianemycin	-21.0429	18.798
	Diclazuril	-22.882	12.0026
	Dicloxacillin	-25.0993	17.6812
	Difloxacin	-21.0237	11.9304
	Dihydrostreptomycin__sulfate_	-21.5995	18.1071
	Diiodohydroxyquinoline	-25.841	10.1146
	DIMBOA	-21.9229	12.3422
	Dimetridazole	-24.7187	12.7564
	Dirithromycin	-23.0543	18.9338
	Doramectin	-21.3736	19.3842
	Doripenem	-24.1718	16.8653
	Doxorubicin	-20.3432	16.794
	Doxycycline	-19.1149	16.314
	Duocarmycin_TM	-21.8277	13.6466
	Dup-721	-22.5341	14.4633
	Econazole	-22.9641	12.8267
	Emodinanthrone	-25.1946	9.55241
	Enoxacin	-21.7077	12.0267
	Enrofloxacin	-20.8077	12.2904
	Eperezolid	-22.538	14.2852
	Epirubicin__hydrochloride_	-20.2344	16.5621
	Epothilone_B	-21.8018	18.7463
	Epothilone_D	-21.8451	18.6646
	Ertapenem_sodium	-24.4623	17.269
	Erythromycin	-22.5831	18.8606
	Erythromycylamine	-22.8466	19.0959
	Ethambutol	-19.4115	18.3459
	Ethionamide	-25.2908	10.4476
	Ethopabate	-22.9864	10.2677
	Etoposide	-20.4512	16.6694
	Farnesol	-25.5503	10.9373
	Faropenem_daloxate	-24.055	16.9198
	Faropenem_sodium	-24.1255	16.8396
	Fenbendazole	-23.3926	11.8226
	Fenticonazole	-22.9075	12.7069
	Fidaxomicin	-20.6043	17.3875
	Finafloxacin	-20.9723	13.2319
	Flomoxef__sodium_	-25.1443	16.7036
	Florfenicol	-23.5225	14.9512
	Flucloxacillin_sodium	-25.2437	17.4991
	Fluconazole	-22.9424	13.2343
	Flucytosine	-24.1678	10.9366
	Flumequine	-21.2563	12.1332
	Fluoroquinolonic_acid	-21.0861	11.5452
	Fluxapyroxad	-23.5677	12.7273
	Fosfomycin	-25.2143	12.0708
	Fosfomycin__sodium_	-25.4638	11.8633
	Framycetin	-19.4853	18.824
	Fumagillin	-21.2881	18.0107
	Furagin	-24.3394	12.92
	Furazolidone	-24.552	12.7604
	Fusidic_acid	-20.9125	18.9139
	G-418	-20.0552	18.8038
	Gamithromycin	-23.0544	18.8508
	Ganciclovir	-24.4742	14.0807
	Ganciclovir__sodium_	-22.9601	13.5655
	Ganciclovir_mono-O-acetate	-24.6497	14.6656
	Garenoxacin	-21.3747	11.333
	Gatifloxacin	-20.851	12.6479
	Geldanamycin	-23.1549	16.7648
	Gemifloxacin	-21.6701	12.9101
	Gentamicin_C1a	-20.0698	18.8536
	Glurate	-25.4611	11.4081
	Griseofulvin	-20.2738	16.0322
	Gymnemagenin	-20.7195	18.3053
	Hispolon	-25.3656	9.57844
	Hordenine	-24.8276	11.0013
	Hygromycin_A	-21.7305	16.6892
	Hygromycin_B	-19.7656	19.1601
	Hypericin	-25.0911	9.41313
	Idarubicin	-19.9191	16.7809
	Imidocarb	-23.8372	11.333
	Indomethacin	-22.0112	11.4559
	Indomethacin__sodium_hydrate_	-22.0573	11.3127
	Ionomycin	-20.846	18.4899
	Isavuconazole	-23.0968	13.9515
	Isepamicin	-22.1893	17.8687
	Isoconazole	-22.9853	12.7863
	Isoniazid	-24.6715	10.7518
	Isoxazole	-25.4267	10.6797
	Itraconazole	-22.4094	14.4203
	Ivermectin_B1a	-21.5032	19.2034
	Josamycin	-22.3939	19.157
	K-252a	-20.8566	15.8926
	Kaji-ichigoside_F1	-21.4412	19.433
	Kalii_Dehydrographolidi_Succinas	-21.1096	19.1019
	Kanamycin	-19.3959	18.9438
	Kasugamycin	-22.113	17.6436
	Lactonic_sophorolipid	-21.2638	18.3811
	Lasalocid	-20.5995	17.7187
	Lascufloxacin	-20.9928	13.2964
	Lefamulin	-21.8961	18.5791
	Leucomycin_A1	-22.3824	19.399
	Levofloxacin	-21.3155	12.525
	Levonadifloxacin	-20.7039	12.3873
	Lexithromycin	-22.3162	18.782
	Lincomycin	-22.8712	17.9343
	Linezolid	-22.6342	14.0959
	Linvencorvir	-24.6472	17.3906
	Lomefloxacin	-21.0776	12.766
	Loteprednol_Etabonate	-21.4994	19.0926
	Luliconazole	-23.1417	12.4909
	Macozinone	-22.2519	13.2952
	Mafenide	-24.9276	10.1263
	Marbofloxacin	-21.1195	12.0131
	Mecillinam	-24.1327	17.8755
	Meclocycline	-19.373	16.477
	Meropenem	-23.9809	16.9756
	Methacycline__hydrochloride_	-19.201	16.4634
	Methdilazine	-23.2537	13.287
	Methicillin	-25.0919	17.5516
	Metronidazole	-24.7457	13.2487
	Metronidazole_acetic_acid	-24.9549	13.3185
	Mevastatin	-21.4138	18.7757
	Mezlocillin__sodium_	-25.1455	18.1554
	Micafungin__sodium_	-23.397	17.1383
	Miconazole	-23.0826	13.0045
	Midecamycin	-22.2277	19.5709
	Milbemycin	-21.278	19.4382
	Minocycline	-19.3057	16.0884
	Mizoribine	-22.7482	16.1467
	ML318	-25.6992	10.512
	ML406	-22.6285	11.6
	Monensin__sodium_	-20.8711	18.6994
	Moxalactam__sodium	-25.599	17.1621
	Moxidectin	-21.6842	19.0614
	Moxifloxacin	-20.8675	13.3588
	MreB_Perturbing_Compound_A22__hydrochloride_	-24.5497	10.4745
	Mupirocin	-21.1758	18.0716
	Mupirocin__lithium_	-21.1561	18.1698
	Mycaminosyltylonolide	-22.2536	19.1805
	Mycophenolic_acid	-22.7491	10.5039
	Myriocin	-21.1008	17.5885
	Nadifloxacin	-20.5583	12.3791
	Nafcillin	-24.8395	17.3701
	Naftifine	-25.0021	11.2076
	Nalidixic_acid	-21.9987	11.6558
	Nanchangmycin	-20.9398	18.6269
	Natamycin	-21.702	18.5671
	Neomycin	-19.5311	18.9016
	Netilmicin	-21.8336	17.9532
	Netropsin	-24.7724	13.2706
	Niclosamide	-23.4333	10.1027
	Nifuratel	-24.2505	14.4266
	Nifuroxazide	-23.8089	11.724
	Nifurpirinol	-24.3901	11.9261
	Nifursol	-23.6349	11.233
	Nigericin	-21.247	18.4148
	Nilofabicin	-24.1347	12.6455
	Nimorazole	-24.7648	13.7416
	Nithiamide	-24.5255	12.5008
	Nitrocefin	-25.9781	15.0851
	Nitrofurantoin	-24.3615	12.9681
	Nitrofurazone	-24.4835	12.0805
	Nitroxoline	-24.8611	10.1067
	Norfloxacin	-21.0404	11.7728
	Norvancomycin	-20.8775	16.575
	Nosiheptide	-22.7949	16.3263
	Nourseothricin	-22.6198	17.3777
	Novobiocin__sodium_	-20.753	16.5854
	Ofloxacin	-21.1703	12.356
	Olaquindox	-24.2456	11.2061
	Oleandomycin	-22.6552	19.107
	Oligomycin_A	-21.2854	19.0007
	Olsalazine	-24.734	10.1042
	Olsalazine__Disodium_	-24.7058	10.0871
	Omadacycline	-19.8239	16.0387
	Orbifloxacin	-20.718	12.6642
	Oritavancin	-21.2029	16.4382
	Ormetoprim	-24.7679	9.77358
	Ornidazole	-24.6322	14.2638
	Oxacillin	-24.8771	17.8344
	Oxiconazole	-22.9664	11.6235
	Oxolinic_acid	-21.5105	11.5524
	Oxytetracycline	-19.5417	16.5277
	Ozenoxacin	-21.316	11.7152
	Pafuramidine	-24.1464	10.627
	Paromomycin	-19.3075	19.008
	Patulin	-24.2584	13.0906
	Pazufloxacin	-21.319	12.0378
	PD_404182	-24.2465	13.1435
	Pefloxacin	-21.2451	12.1798
	Penicillic_acid	-24.9204	12.0109
	Penicillin_G	-24.5224	18.5649
	Pentamidine	-24.3655	10.8012
	Pentostatin	-23.1132	16.0221
	Phenazine	-25.9362	10.4401
	Phenothiazine	-25.2103	10.0726
	Phleomycin	-22.4332	17.0792
	Phloracetophenone	-25.4571	9.36271
	Phthalylsulfathiazole	-23.2421	11.3867
	Pipemidic_acid	-21.8322	12.1775
	Piperacillin	-24.8666	18.3137
	Piperacillin__sodium_	-24.8569	18.0101
	Piperlonguminine	-23.4408	11.0121
	Pirarubicin__Hydrochloride_	-20.3385	16.5932
	Pivmecillinam	-24.0642	18.33
	Pleuromutilin	-21.5529	18.769
	Plicamycin	-20.7819	17.1694
	Pneumocandin_B0	-23.6315	17.6993
	PqsR/LasR-IN-1	-22.6152	10.7288
	PqsR/LasR-IN-2	-23.064	11.1395
	PqsR/LasR-IN-3	-24.0713	15.3137
	Praziquantel	-24.3773	17.5234
	Pretomanid	-23.7013	14.416
	Pristinamycin	-23.6523	17.1977
	Prothionamide	-25.0929	10.7616
	Prulifloxacin	-20.5836	12.457
	Pseudomonic_acid_C	-21.1037	17.8226
	Puromycin	-22.1112	15.8669
	Puromycin_aminonucleoside	-21.9736	15.5225
	Purpurin	-25.3459	9.71871
	PXYC1	-24.4265	12.5666
	Pyrantel	-24.2114	12.2645
	Pyrazinamide	-25.3399	10.7005
	Quinocetone	-25.5211	9.8852
	Radezolid	-22.198	14.3403
	Ramoplanin	-23.42	17.4197
	Rapamycin	-23.0798	17.9886
	Resveratrol	-25.6229	9.83706
	Retapamulin	-22.4209	18.3587
	Retusin	-22.558	10.3876
	Reutericyclin	-24.4311	15.9386
	Ribavirin	-22.5606	15.9923
	Ribostamycin	-19.2408	19.1437
	Rifabutin	-23.0996	17.554
	Rifampicin	-20.5178	15.6421
	Rifamycin	-20.3516	15.7028
	Rifamycin_S	-20.554	15.9456
	Rifapentine	-20.7311	15.5321
	Rifaximin	-20.3705	15.4596
	Ristomycin_A	-20.9395	16.2601
	RNPA1000	-22.7958	11.1981
	Rolitetracycline	-19.5268	16.52
	Rosoxacin	-21.5448	11.5565
	Roxithromycin	-22.5274	18.5619
	Rufloxacin	-20.6163	11.9332
	SABA1	-23.3066	10.1879
	Salinomycin	-21.0696	18.5512
	Sancycline	-19.4757	15.9234
	Sarafloxacin	-20.8978	11.7447
	Sarecycline	-19.3822	16.2689
	Secnidazole	-24.6132	13.8651
	SF2312	-23.9892	15.4365
	Sibofimloc	-21.5587	16.3784
	Sisomicin	-21.8023	17.885
	Sitafloxacin	-20.71	13.1322
	Solithromycin	-23.471	18.4291
	Sparfloxacin	-21.0194	12.8627
	Spectinomycin	-21.9653	18.1195
	Spiramycin	-22.1974	19.3827
	SQ109	-19.8703	18.2911
	Staurosporine	-21.2304	15.5032
	Streptomycin	-21.9784	18.4142
	Succinylsulfathiazole	-23.4718	11.627
	Sulbactam	-24.3127	18.2265
	Sulbactam_pivoxil	-24.1202	18.5785
	Sulbenicillin__disodium_	-24.9379	18.5331
	Sulfabenzamide	-23.857	10.6091
	Sulfacetamide	-23.9255	10.6815
	Sulfachloropyridazine	-23.6725	10.0165
	Sulfaclozine	-23.9812	9.61651
	Sulfacytine	-23.7123	11.5696
	Sulfadiazine	-24.0955	9.78701
	Sulfadimethoxine	-23.9783	9.41467
	Sulfadoxine	-23.7089	10.2246
	Sulfaguanidine	-24.0156	10.3665
	Sulfalene	-23.8978	10.138
	Sulfamerazine	-23.6463	9.60372
	Sulfameter	-23.7132	9.61845
	Sulfamethazine	-23.6384	9.78867
	Sulfamethizole	-23.6008	11.3511
	Sulfamethoxazole	-23.6467	10.9002
	Sulfamethoxypyridazine	-23.9482	9.58357
	Sulfamonomethoxine	-23.6511	9.33242
	Sulfamoxole	-23.7639	11.8792
	Sulfanilamide	-24.5893	10.1954
	Sulfaphenazole	-23.2106	11.9706
	Sulfapyridine	-24.2472	9.74292
	Sulfaquinoxaline	-24.0232	9.76619
	Sulfasalazine	-23.431	9.90245
	Sulfathiazole	-23.6428	11.5347
	Sulfisomidin	-23.9222	10.1981
	Sulfisoxazole	-23.4248	11.4869
	Sulopenem	-24.1412	16.61
	Sultamicillin	-24.9193	18.2166
	Surfactin	-23.0581	17.6436
	Sutezolid	-22.1837	14.1275
	Tacrolimus__monohydrate_	-23.0919	18.0805
	Tanespimycin	-23.141	16.7675
	Taurolidine	-24.9358	13.0036
	Tavaborole	-24.0188	10.958
	Tazobactam	-24.5042	18.0788
	TBA-354	-23.6833	14.4339
	TBT1	-23.9278	12.2456
	Tebipenem	-24.0328	16.9438
	Tedizolid	-22.4837	13.949
	Tedizolid__phosphate_	-22.7177	14.468
	Telacebec	-23.4049	13.0009
	Telithromycin	-23.5977	18.7399
	Tellimagrandin_II	-20.7483	17.3161
	Terbinafine	-25.2068	11.1105
	Terbutaline	-24.7928	11.3419
	Tetracycline	-19.4665	16.1872
	Tetramisole	-23.9507	13.4754
	Thiacetazone	-24.1824	10.7857
	Thiamphenicol	-23.2966	15.0925
	Thiolutin	-24.5215	13.4449
	Thio-TEPA	-25.2509	11.795
	Tiamulin	-21.9535	18.9178
	Tigecycline	-19.8103	15.7748
	Tildipirosin	-22.9733	18.7445
	Tilmicosin	-22.7267	18.6879
	Tinidazole	-24.7195	13.5626
	Tioconazole	-22.8564	13.1148
	Tobramycin	-19.6115	18.8889
	Toltrazuril	-22.662	12.4203
	Tosufloxacin	-21.4136	12.7018
	Toxoflavin	-24.4623	13.6287
	Toyocamycin	-21.9123	15.4641
	trans-Clopenthixol	-24.0068	11.7369
	Triclosan	-25.3081	9.88748
	Trimethoprim	-24.5341	9.7943
	Trimetrexate	-23.8266	10.1687
	Trovafloxacin	-21.4066	12.9965
	Tubercidin	-22.2282	15.3326
	Tulathromycin_A	-23.0362	19.0375
	Tulobuterol	-24.6069	11.8277
	Tylosin	-22.3221	19.4356
	Tylvalosin	-22.5094	19.525
	Tyrothricin	-24.0008	17.8904
	UCM05	-23.1492	9.86853
	Valacyclovir	-24.5926	14.6171
	Validamycin_A	-21.6523	17.7954
	Valnemulin	-22.2491	18.2765
	Valrubicin	-20.2697	16.6263
	Vancomycin	-21.111	16.313
	Veratrole	-25.2877	10.3425
	Vidarabine	-22.1441	15.2692
	Virginiamycin_M1	-24.256	16.0362
	VP-4604	-23.7714	10.7776
	Walrycin_B	-24.3548	13.8278
	Wortmannin	-21.5006	19.5004
	Zabofloxacin	-21.5326	13.2743
	Zanamivir	-22.5576	17.0088
	Zoliflodacin	-21.1462	16.2537
	beta-Lactamase-IN-2	-22.9192	10.2143
