# Supplementary material for: Efflux pumps and membrane permeability contribute to intrinsic antibiotic resistance in Mycobacterium abscessus
Source: PLoS Pathog. 2025 Apr 10;21(4):e1013027. doi: 10.1371/journal.ppat.1013027 (PMC12017575; doi:10.1371/journal.ppat.1013027)
Supplement: S9 Table — Contingency tables categorizing antibiotics by their distance to either linezolid or pretomanid as measured by atom pair similarity or by fragment-based similarity in Fig 5A and 5B. Outcomes were defined as either greater or less than a 2-fold increase in linezolid accumulation upon MAB_2303 knockdown in Fig 5C. p-values derived from two-sided chi-squared test. (XLSX) [file ppat.1013027.s016.xlsx]

## Sheet: S9 Table
	Chemicals more similar to pretomanid and linezolid have increased probability of accumulating upon MAB_2303 knockdown.
	Contingency tables categorizing antibiotics by their distance to either linezolid or pretomanid as measured by atom pair similarity or by fragment-based similarity in Figure 5A-B. Outcomes were defined as either greater or less than a 2-fold increase in linezolid accumulation upon MAB_2303 knockdown in Figure 5C. p-values derived from two-sided chi-squared test
	Fragment-based similarity
		Magnitude of increase in accumulation upon MAB_2303 knockdown:
		>2-fold increase	<2-fold increase
	Top 25% antibiotics closest to pretomanid	3	2
	Bottom 75% antibiotics closest to pretomanid	1	13
		p-value	0.0128
		>2-fold increase	<2-fold increase
	Top 25% antibiotics closest to linezolid	3	2
	Bottom 75% antibiotics closest to linezolid	1	13
		p-value	0.0128
	Atom pair similarity
		Magnitude of increase in accumulation upon MAB_2303 knockdown:
		>2-fold increase	<2-fold increase
	Top 25% antibiotics closest to pretomanid	3	2
	Bottom 75% antibiotics closest to pretomanid	1	13
		p-value	0.0128
		>2-fold increase	<2-fold increase
	Top 25% antibiotics closest to linezolid	3	2
	Bottom 75% antibiotics closest to linezolid	1	13
		p-value	0.0128
