# Supplementary material for: Efflux pumps and membrane permeability contribute to intrinsic antibiotic resistance in Mycobacterium abscessus
Source: PLoS Pathog. 2025 Apr 10;21(4):e1013027. doi: 10.1371/journal.ppat.1013027 (PMC12017575; doi:10.1371/journal.ppat.1013027)
Supplement: S10 Table — Corresponding to Fig 5A–C. (XLSX) [file ppat.1013027.s017.xlsx]

## Sheet: S10 Table
	Atom pair similarity			Fragment-based similarity
	distance to linezolid	distance to pretomanid		distance to linezolid	distance to pretomanid		average change in relative accumulation 2303 knockdown / no knockdown
Pretomanid	0.0275436	0		1.1141	0		22.7403
Chloramphenicol	0.0340591	0.00865495		1.41993	0.81443		2.92052
Linezolid	0	0.0275436		0	1.1141		8.01538
Metronidazole	0.0669809	0.01713		2.27512	1.56637		0.467915
Bedaquiline	0.013723	0.00928202		1.80153	2.11122		0.999079
D-Cycloserine	0.144394	0.0955458		2.85845	2.2835		1.08867
Moxifloxacin	0.054885	0.0914837		1.91429	3.0246		0.519367
Clofazimine	0.0756521	0.0665478		2.79967	3.03954		0.687575
Ofloxacin	0.0498448	0.107483		2.27382	3.26342		0.507525
Rifampicin	0.34267	0.326245		2.62109	3.41145		0.724718
Clindamycin	0.329927	0.315948		3.87125	3.6037		0.73867
Isoniazid	0.185867	0.126064		3.91578	3.79051		0.793505
Ethionamide	0.14393	0.0932705		4.51303	4.27494		0.703313
Clarithromycin	0.599367	0.546134		4.72924	4.55867		0.351248
Azithromycin	0.605599	0.548448		4.89885	4.5752		0.472994
Erythromycin	0.606607	0.553347		4.765	4.58306		0.494803
Trimethoprim	0.083554	0.0656252		4.70245	4.69617		3.45953
SQ109	0.219963	0.191283		5.02384	5.44908		0.660524
Ethambutol	0.201914	0.161427		5.33373	5.81775		1.22173
